# Supplementary material for: N-(3-Hy­droxy­phen­yl)nicotinamide
Source: Acta Crystallogr Sect E Struct Rep Online. 2012 Apr 21;68(Pt 5):o1499. doi: 10.1107/S1600536812015620 (PMC3344608; doi:10.1107/S1600536812015620)
Supplement: Supplementary file 2 [file e-68-o1499-Isup2.hkl]

# 
# h,k,l, Fc-squared, Fo-squared, sigma(Fo-squared) and status flag 
# 
data_I
_shelx_title ' VA003Am in P2(1)/c' 
_shelx_refln_list_code          4 
_shelx_F_calc_maximum      159.95 
_exptl_crystal_F_000       448.00 
_reflns_d_resolution_high  0.8092 
 
loop_ 
 _symmetry_equiv_pos_as_xyz 
 'x, y, z' 
 '-x, y+1/2, -z+1/2' 
 '-x, -y, -z' 
 'x, -y-1/2, z-1/2' 
 
_cell_length_a    12.1741 
_cell_length_b     5.2613 
_cell_length_c    15.3113 
_cell_angle_alpha  90.000 
_cell_angle_beta   94.428 
_cell_angle_gamma  90.000 
 
_shelx_F_squared_multiplier     1.000 
 
loop_ 
 _refln_index_h 
 _refln_index_k 
 _refln_index_l 
 _refln_F_squared_calc 
 _refln_F_squared_meas 
 _refln_F_squared_sigma 
 _refln_observed_status 
   1   0   0      859.35      775.35     12.81 o 
   2   0   0     3847.27     3634.45     53.46 o 
   3   0   0     5556.29     5405.10     57.75 o 
   4   0   0      203.06      193.67      3.59 o 
   5   0   0     6131.81     6298.05     67.70 o 
   6   0   0     2939.04     3314.12     51.09 o 
   7   0   0       10.45       11.65      2.39 o 
   8   0   0       18.79       10.64      1.73 o 
   9   0   0       78.11       70.64      5.81 o 
  10   0   0        3.75        1.75      1.66 o 
  11   0   0       35.33       27.42      2.70 o 
  12   0   0       78.53       80.56      4.10 o 
  13   0   0       15.97       26.79      3.02 o 
  14   0   0        3.21        8.00      3.85 o 
   1   1   0      289.19      275.36      2.80 o 
   2   1   0        6.11        4.18      0.68 o 
   3   1   0      942.57      929.51      9.25 o 
   4   1   0       54.51       32.52      1.83 o 
   5   1   0      523.04      564.45      5.76 o 
   6   1   0     1756.59     1914.37     16.06 o 
   7   1   0        9.28        7.55      1.07 o 
   8   1   0        7.14        7.40      1.28 o 
   9   1   0      814.00      814.39      8.78 o 
  10   1   0      792.52      800.39      8.95 o 
  11   1   0       51.37       40.55      2.17 o 
  12   1   0       54.39       42.78      2.34 o 
  13   1   0      116.99      106.48      3.41 o 
  14   1   0        3.25        1.88      1.79 o 
   0   2   0      608.45      634.09      8.49 o 
   1   2   0       85.12       74.08      1.75 o 
   2   2   0     1833.37     1869.26     15.23 o 
   3   2   0      167.69      182.49      2.80 o 
   4   2   0     2482.10     2699.28     21.72 o 
   5   2   0      127.00      126.09      2.53 o 
   6   2   0       15.46        7.71      1.31 o 
   7   2   0        5.97        2.77      1.27 o 
   8   2   0      169.62      165.39      3.85 o 
   9   2   0      501.58      528.01      7.74 o 
  10   2   0      232.55      216.45      4.24 o 
  11   2   0        4.10        5.79      3.01 o 
  12   2   0        3.94        5.60      1.82 o 
  13   2   0       10.29       17.96      2.89 o 
  14   2   0        4.15        7.12      2.26 o 
   1   3   0      225.92      225.44      3.39 o 
   2   3   0       17.74       25.54      1.46 o 
   3   3   0     1077.18     1195.89     10.97 o 
   4   3   0       34.28       31.32      2.06 o 
   5   3   0        3.08        3.42      1.54 o 
   6   3   0        4.59        3.12      1.50 o 
   7   3   0        9.85        9.98      1.81 o 
   8   3   0     1315.92     1355.57     15.41 o 
   9   3   0      159.72      153.36      4.27 o 
  10   3   0       43.22       45.26      2.81 o 
  11   3   0       12.30       15.06      2.24 o 
  12   3   0        0.15       -1.76      1.76 o 
  13   3   0        0.22       -0.83      1.85 o 
   0   4   0      185.19      170.85      7.41 o 
   1   4   0       45.17       39.33      2.82 o 
   2   4   0      333.61      315.80      5.58 o 
   3   4   0      214.83      200.69      4.53 o 
   4   4   0        0.00        3.17      1.68 o 
   5   4   0      194.75      184.23      4.47 o 
   6   4   0       14.25       10.17      1.91 o 
   7   4   0       31.85       39.63      2.61 o 
   8   4   0        2.59        1.83      1.82 o 
   9   4   0        8.93       11.20      2.19 o 
  10   4   0        3.09        6.00      2.11 o 
  11   4   0        2.57        3.20      2.39 o 
   1   5   0      304.08      298.73      7.60 o 
   2   5   0        3.19        7.38      2.85 o 
   3   5   0       31.41       36.40      2.67 o 
   4   5   0      153.78      158.49      6.00 o 
   5   5   0      173.74      162.69      4.64 o 
   6   5   0       55.69       52.63      3.03 o 
   7   5   0       20.10       14.51      2.42 o 
   8   5   0        0.00       -0.32      1.96 o 
   9   5   0        9.77       12.64      6.01 o 
   0   6   0      225.42      238.87     10.90 o 
   1   6   0       28.81       37.24     12.39 o 
   2   6   0        0.18        2.25      3.06 o 
   3   6   0       96.31      100.38      7.94 o 
   4   6   0       51.95       55.18      7.27 o 
   5   6   0        0.01        4.94      4.68 o 
 -14   1   1       26.13       26.64      2.27 o 
 -13   1   1       28.37       23.93      2.29 o 
 -12   1   1       14.87       10.00      1.71 o 
 -11   1   1       96.72       99.29      3.03 o 
 -10   1   1      361.89      356.49      8.19 o 
  -9   1   1       35.76       32.29      2.06 o 
  -8   1   1        0.86       -0.30      1.04 o 
  -7   1   1       32.53       33.22      1.54 o 
  -6   1   1      533.00      614.40      6.41 o 
  -5   1   1        1.05        1.37      0.99 o 
  -4   1   1       30.76       32.22      1.26 o 
  -3   1   1       70.44       79.15      1.90 o 
  -2   1   1        5.36       11.54      1.13 o 
  -1   1   1     1463.12     1479.38     11.74 o 
   0   1   1     5332.83     5155.33     39.00 o 
   1   1   1      155.87      153.18      1.88 o 
   2   1   1      739.46      828.16      6.10 o 
   3   1   1        4.92        3.67      0.70 o 
   4   1   1      390.49      422.88      4.10 o 
   5   1   1        5.14        5.79      0.70 o 
   6   1   1      640.90      686.89      8.94 o 
   7   1   1      520.08      539.89      6.04 o 
   8   1   1       15.19       14.53      1.35 o 
   9   1   1       53.54       51.79      2.09 o 
  10   1   1      464.92      460.36      7.63 o 
  11   1   1       47.34       36.18      2.08 o 
  12   1   1       47.37       37.56      3.23 o 
  13   1   1        0.40        0.03      1.51 o 
  14   1   1       11.04       11.44      2.54 o 
 -14   2   1       13.70       16.30      2.82 o 
 -13   2   1       23.51       24.67      3.01 o 
 -12   2   1        1.32        1.65      2.07 o 
 -11   2   1      271.06      256.81      5.67 o 
 -10   2   1      207.58      213.73      4.97 o 
  -9   2   1      317.57      318.88      5.79 o 
  -8   2   1      196.66      185.15      5.17 o 
  -7   2   1        0.25       -1.34      1.34 o 
  -6   2   1      198.91      219.53      3.58 o 
  -5   2   1        0.97       -0.62      1.32 o 
  -4   2   1      466.25      543.35      5.79 o 
  -3   2   1       48.30       58.03      1.82 o 
  -2   2   1      273.97      295.32      5.23 o 
  -1   2   1      670.92      681.68      7.33 o 
   0   2   1      188.51      172.20      3.98 o 
   1   2   1      356.51      414.74      4.31 o 
   2   2   1     2983.67     3169.01     24.78 o 
   3   2   1        8.67       10.91      1.05 o 
   4   2   1      688.71      748.32      6.10 o 
   5   2   1      222.83      205.98      2.46 o 
   6   2   1        8.30       12.97      1.31 o 
   7   2   1      305.44      274.79      4.16 o 
   8   2   1      240.70      238.86      4.03 o 
   9   2   1      195.91      196.69      4.46 o 
  10   2   1       16.80       17.28      2.07 o 
  11   2   1       10.58       12.43      2.47 o 
  12   2   1       16.17       15.06      2.45 o 
  13   2   1        4.48        6.22      1.98 o 
  14   2   1        7.39       13.23      2.60 o 
 -13   3   1       24.03       21.38      4.01 o 
 -12   3   1        1.20        0.13      1.89 o 
 -11   3   1       40.44       35.85      2.79 o 
 -10   3   1        1.87        2.20      1.72 o 
  -9   3   1       65.72       67.18      3.03 o 
  -8   3   1        0.00        3.82      1.70 o 
  -7   3   1       15.34       17.62      2.00 o 
  -6   3   1      116.73      109.16      2.95 o 
  -5   3   1        1.55        0.42      1.44 o 
  -4   3   1        0.00        1.55      1.64 o 
  -3   3   1        9.28        9.55      1.56 o 
  -2   3   1       75.37       84.51      2.26 o 
  -1   3   1      161.19      167.23      2.91 o 
   0   3   1       59.04       53.86      1.80 o 
   1   3   1      255.50      269.77      3.71 o 
   2   3   1      518.19      558.69      5.99 o 
   3   3   1        0.02        0.03      1.08 o 
   4   3   1       21.83       16.86      1.42 o 
   5   3   1        3.14        3.80      1.81 o 
   6   3   1        9.15       10.28      2.70 o 
   7   3   1      694.22      682.15      9.18 o 
   8   3   1      212.91      223.91      6.37 o 
   9   3   1       42.34       44.33      3.29 o 
  10   3   1       13.45       14.77      2.18 o 
  11   3   1       25.43       30.05      3.72 o 
  12   3   1        7.75       12.02      2.26 o 
  13   3   1       76.28       96.27      8.06 o 
 -11   4   1       10.87       12.24      2.41 o 
 -10   4   1       50.37       48.71      3.14 o 
  -9   4   1       52.02       55.14      3.16 o 
  -8   4   1       17.15       14.88      2.24 o 
  -7   4   1      515.33      514.87      8.15 o 
  -6   4   1       56.24       52.70      3.86 o 
  -5   4   1        1.79        2.34      2.02 o 
  -4   4   1        7.85        8.26      1.81 o 
  -3   4   1       51.82       54.63      2.25 o 
  -2   4   1      805.47      819.09      8.67 o 
  -1   4   1       56.31       63.01      2.34 o 
   0   4   1        8.58        4.95      1.42 o 
   1   4   1        5.74        4.54      1.72 o 
   2   4   1       87.16       88.32      5.36 o 
   3   4   1        3.85        1.16      2.12 o 
   4   4   1        3.59        2.19      2.02 o 
   5   4   1       57.40       60.49      5.24 o 
   6   4   1        0.07        3.32      1.67 o 
   7   4   1      210.15      193.30      7.69 o 
   8   4   1      127.91      117.76      4.04 o 
   9   4   1        6.60        4.72      1.88 o 
  10   4   1       30.47       32.80      3.70 o 
  11   4   1        0.39       -2.44      2.44 o 
  -9   5   1        0.29        1.41      3.28 o 
  -8   5   1       18.40       18.06      2.55 o 
  -7   5   1        1.81        0.11      1.98 o 
  -6   5   1       18.41       18.37      3.91 o 
  -5   5   1        0.08        0.27      1.80 o 
  -4   5   1        5.39        6.15      2.70 o 
  -3   5   1       90.68       85.78      4.69 o 
  -2   5   1      408.80      416.24      9.14 o 
  -1   5   1      193.11      184.46      6.15 o 
   0   5   1       57.28       63.08      4.17 o 
   1   5   1        1.31        1.95      3.40 o 
   2   5   1        2.90        1.66      1.96 o 
   3   5   1      552.16      568.16      8.74 o 
   4   5   1       58.58       52.55      3.03 o 
   5   5   1        0.12        1.65      1.88 o 
   6   5   1       62.59       55.19      3.10 o 
   7   5   1       37.95       32.63      3.69 o 
   8   5   1        8.71        9.93      4.20 o 
   9   5   1       12.45       15.14      4.43 o 
  -5   6   1       24.17       28.20      8.58 o 
  -4   6   1        0.58       -0.89      4.47 o 
  -3   6   1       16.07       15.48      3.45 o 
  -2   6   1        6.52        2.86      3.01 o 
  -1   6   1        8.88        7.31      6.53 o 
   0   6   1       66.15       67.71      4.90 o 
   1   6   1        6.56        6.16      3.30 o 
   2   6   1        4.48        6.32      3.23 o 
   3   6   1        5.55        5.28      3.14 o 
   4   6   1       21.96       21.43      5.40 o 
   5   6   1       13.42       11.44      5.06 o 
 -15   0   2       23.91       31.54      3.68 o 
 -14   0   2        4.14        5.34      2.47 o 
 -13   0   2       17.15       13.64      3.20 o 
 -12   0   2      212.45      197.58      6.09 o 
 -11   0   2      321.36      315.93     10.40 o 
 -10   0   2       17.19       14.69      2.84 o 
  -9   0   2      829.29      788.27     12.24 o 
  -8   0   2       40.49       33.51      2.35 o 
  -7   0   2        0.11        2.92      1.69 o 
  -6   0   2        4.11        4.59      1.22 o 
  -5   0   2       65.88       59.81      4.04 o 
  -4   0   2      425.49      425.43      6.27 o 
  -3   0   2      584.49      581.55      7.58 o 
  -2   0   2      849.77      883.22      8.19 o 
  -1   0   2      251.89      261.93      2.83 o 
   0   0   2      650.17      596.39     10.56 o 
   1   0   2      509.61      516.38      8.99 o 
   2   0   2      314.43      317.10      4.19 o 
   3   0   2      252.29      265.67      4.03 o 
   4   0   2      222.93      240.30      4.08 o 
   5   0   2      256.27      222.05      4.18 o 
   6   0   2       97.27      104.35      3.05 o 
   7   0   2      113.97      102.46      3.27 o 
   8   0   2        4.79        5.30      1.98 o 
   9   0   2       81.71       65.52      8.92 o 
  10   0   2       29.70       21.43      3.84 o 
  11   0   2        5.26        4.30      1.86 o 
  12   0   2      153.32      138.72      4.93 o 
  13   0   2        4.84        3.69      2.01 o 
  14   0   2       66.07       77.72      4.32 o 
 -14   1   2        1.44        1.64      1.68 o 
 -13   1   2       14.13       16.61      2.00 o 
 -12   1   2        5.89        5.63      1.58 o 
 -11   1   2        3.26        2.46      1.40 o 
 -10   1   2       23.80       22.74      1.83 o 
  -9   1   2       48.73       46.31      2.13 o 
  -8   1   2       18.47       20.41      1.64 o 
  -7   1   2       90.95       81.37      2.56 o 
  -6   1   2       54.52       54.84      3.35 o 
  -5   1   2        5.10        5.42      0.89 o 
  -4   1   2      936.25      920.25      8.29 o 
  -3   1   2      178.70      195.69      2.10 o 
  -2   1   2      789.74      833.91      9.56 o 
  -1   1   2      213.28      244.99      2.35 o 
   0   1   2      301.51      281.83      2.47 o 
   1   1   2     2098.82     2218.21     16.82 o 
   2   1   2      237.75      245.95      3.06 o 
   3   1   2      130.16      135.66      2.16 o 
   4   1   2     1154.61     1155.82      8.60 o 
   5   1   2        0.93        1.81      0.68 o 
   6   1   2       15.72       23.30      1.64 o 
   7   1   2       30.15       28.60      1.32 o 
   8   1   2      326.57      307.43      5.10 o 
   9   1   2       78.74       81.69      3.17 o 
  10   1   2      197.65      188.07      8.97 o 
  11   1   2       72.05       54.41      2.78 o 
  12   1   2      102.50       91.73      5.58 o 
  13   1   2       18.21       20.82      2.60 o 
  14   1   2        7.74        6.75      3.34 o 
 -14   2   2        2.22        5.50      2.36 o 
 -13   2   2       12.32       10.87      2.64 o 
 -12   2   2       60.85       55.02      3.14 o 
 -11   2   2        6.13        8.60      1.95 o 
 -10   2   2      112.18      107.44      4.61 o 
  -9   2   2       89.00       88.55      3.38 o 
  -8   2   2      400.57      410.18      6.57 o 
  -7   2   2      303.47      282.69      5.70 o 
  -6   2   2       50.48       52.41      1.97 o 
  -5   2   2      297.24      286.54      4.00 o 
  -4   2   2      191.65      210.60      3.30 o 
  -3   2   2      192.46      205.20      3.19 o 
  -2   2   2       17.21       12.23      1.04 o 
  -1   2   2       15.41       15.58      0.99 o 
   0   2   2      399.08      408.85      4.27 o 
   1   2   2        3.24        0.45      0.70 o 
   2   2   2      473.05      483.48      5.92 o 
   3   2   2      311.38      322.86      3.19 o 
   4   2   2       18.60       16.70      1.09 o 
   5   2   2       72.68       80.16      1.61 o 
   6   2   2       26.75       23.06      1.37 o 
   7   2   2       43.94       35.01      1.97 o 
   8   2   2      166.55      164.20      3.27 o 
   9   2   2        0.00        0.63      1.54 o 
  10   2   2        2.09        1.57      1.53 o 
  11   2   2      131.28      132.64      5.40 o 
  12   2   2       12.00       19.18      2.59 o 
  13   2   2        6.50        8.30      2.48 o 
  14   2   2       18.00       22.22      4.17 o 
 -13   3   2       23.89       33.08      2.87 o 
 -12   3   2        6.44       10.73      4.31 o 
 -11   3   2        9.76       13.01      2.24 o 
 -10   3   2        2.25        5.20      1.93 o 
  -9   3   2        5.38        9.54      1.91 o 
  -8   3   2      165.00      162.07      3.74 o 
  -7   3   2        1.21        0.41      1.39 o 
  -6   3   2       21.44       24.42      1.80 o 
  -5   3   2      128.73      123.50      3.04 o 
  -4   3   2      443.19      427.66      5.39 o 
  -3   3   2      233.60      227.50      3.61 o 
  -2   3   2      539.73      572.99      9.19 o 
  -1   3   2      461.40      478.39      5.42 o 
   0   3   2        2.39        2.19      1.02 o 
   1   3   2      100.90      110.18      2.35 o 
   2   3   2      637.78      718.80      8.09 o 
   3   3   2      234.77      238.23      4.39 o 
   4   3   2       65.11       71.42      2.73 o 
   5   3   2      371.38      372.10      5.87 o 
   6   3   2      538.26      519.40     10.83 o 
   7   3   2      483.74      462.71      8.71 o 
   8   3   2      449.24      455.73      7.24 o 
   9   3   2      854.17      886.48     11.53 o 
  10   3   2        7.00        8.60      2.00 o 
  11   3   2       12.78       14.91      2.98 o 
  12   3   2        0.91       -0.97      2.82 o 
  13   3   2       69.40       90.85     10.20 o 
 -11   4   2       15.21       16.83      2.61 o 
 -10   4   2      233.31      233.42      6.34 o 
  -9   4   2       13.71       15.25      3.07 o 
  -8   4   2      637.59      635.86      9.53 o 
  -7   4   2      112.49      107.60      3.78 o 
  -6   4   2      159.06      158.78      4.30 o 
  -5   4   2       58.78       66.97      5.21 o 
  -4   4   2      375.08      370.03      5.32 o 
  -3   4   2       25.74       26.34      1.91 o 
  -2   4   2      602.57      601.06      7.03 o 
  -1   4   2       99.22       99.52      2.81 o 
   0   4   2       96.93       93.81      3.60 o 
   1   4   2        0.81        4.27      3.46 o 
   2   4   2        5.28        5.18      1.87 o 
   3   4   2        3.52        3.40      1.77 o 
   4   4   2        0.09       -1.64      1.64 o 
   5   4   2       43.42       38.19      2.44 o 
   6   4   2       59.74       67.04      3.05 o 
   7   4   2       53.40       59.24      2.97 o 
   8   4   2       20.31       21.91      3.20 o 
   9   4   2       72.92       70.59      4.47 o 
  10   4   2        1.63        5.22      2.83 o 
  11   4   2        0.03        0.39      2.68 o 
  -9   5   2       11.94       10.06      2.58 o 
  -8   5   2       22.47       27.02      2.78 o 
  -7   5   2        0.19        1.91      3.54 o 
  -6   5   2        0.58        0.29      1.85 o 
  -5   5   2       64.35       60.98      4.08 o 
  -4   5   2      110.77       98.03      7.38 o 
  -3   5   2       50.91       54.19      3.94 o 
  -2   5   2       91.52       99.85      4.97 o 
  -1   5   2      123.77      123.68      8.04 o 
   0   5   2      837.78      872.78     15.79 o 
   1   5   2       86.67      100.44      3.83 o 
   2   5   2        1.65        4.84      2.00 o 
   3   5   2      258.34      272.37      7.08 o 
   4   5   2        7.08        8.66      2.10 o 
   5   5   2       87.10       77.86      4.38 o 
   6   5   2       54.76       53.50      4.44 o 
   7   5   2       22.13       21.38      5.08 o 
   8   5   2        0.83        0.60      2.59 o 
   9   5   2       84.53       85.34      5.24 o 
  -5   6   2       11.13       13.19      6.48 o 
  -4   6   2       11.53       14.53      3.37 o 
  -3   6   2       43.45       46.25      4.31 o 
  -2   6   2        3.80        4.28      3.76 o 
  -1   6   2      102.24      100.72      5.58 o 
   0   6   2        3.07        8.89      3.27 o 
   1   6   2      310.92      321.80     11.49 o 
   2   6   2       32.46       35.01      5.79 o 
   3   6   2       29.31       25.65      5.18 o 
   4   6   2       51.29       66.60      7.00 o 
   5   6   2       11.68        9.75      5.13 o 
 -14   1   3        0.40       -1.53      1.56 o 
 -13   1   3        0.07       -1.40      1.40 o 
 -12   1   3       95.21       90.93      3.42 o 
 -11   1   3       55.08       52.86      2.43 o 
 -10   1   3      363.95      389.13      8.02 o 
  -9   1   3       45.70       44.09      2.98 o 
  -8   1   3        0.00       -0.78      1.10 o 
  -7   1   3       19.89       14.85      1.34 o 
  -6   1   3      917.71     1001.09      9.53 o 
  -5   1   3      776.72      857.56      8.19 o 
  -4   1   3      410.00      457.69      4.11 o 
  -3   1   3      346.55      335.25      3.18 o 
  -2   1   3     1925.73     2040.90     12.90 o 
  -1   1   3     9482.63     9604.02     58.34 o 
   0   1   3     2612.01     2690.65     26.90 o 
   1   1   3     2717.64     2899.25     21.90 o 
   2   1   3      864.56      785.60      7.46 o 
   3   1   3      394.68      391.81      4.28 o 
   4   1   3      141.21      142.63      2.17 o 
   5   1   3      607.42      637.18      6.08 o 
   6   1   3       36.32       23.00      1.14 o 
   7   1   3       15.15       10.78      1.05 o 
   8   1   3       18.81       14.28      1.27 o 
   9   1   3       22.94       21.63      2.09 o 
  10   1   3        4.01        2.82      1.47 o 
  11   1   3       29.56       31.53      3.36 o 
  12   1   3        3.40        1.47      2.60 o 
  13   1   3        0.65        0.42      2.68 o 
  14   1   3        5.14       14.95      3.09 o 
 -14   2   3       26.19       24.05      3.32 o 
 -13   2   3        3.07        1.49      1.87 o 
 -12   2   3       16.99       16.45      3.63 o 
 -11   2   3       14.93       14.85      2.16 o 
 -10   2   3       49.53       49.69      4.99 o 
  -9   2   3      509.36      491.46      7.73 o 
  -8   2   3        3.92        4.20      2.05 o 
  -7   2   3       96.39       98.52      3.69 o 
  -6   2   3     1064.15     1092.69     12.32 o 
  -5   2   3        6.44        5.19      1.14 o 
  -4   2   3      528.26      548.00      5.97 o 
  -3   2   3      384.54      406.71      5.22 o 
  -2   2   3       45.09       46.09      1.70 o 
  -1   2   3     1558.91     1604.89     13.29 o 
   0   2   3       28.48       23.25      1.34 o 
   1   2   3      110.64      124.21      2.22 o 
   2   2   3        3.14        6.12      0.84 o 
   3   2   3      205.71      202.97      2.32 o 
   4   2   3      159.78      152.88      2.66 o 
   5   2   3       11.95       14.76      0.91 o 
   6   2   3       80.78       68.75      1.77 o 
   7   2   3       21.86       18.84      1.73 o 
   8   2   3      170.34      174.08      5.83 o 
   9   2   3      222.46      218.59      5.06 o 
  10   2   3      151.75      133.32      3.96 o 
  11   2   3      169.53      163.06      5.99 o 
  12   2   3       20.51       17.67      3.40 o 
  13   2   3       11.94       10.65      2.88 o 
 -13   3   3       11.59       15.82      2.42 o 
 -12   3   3        0.73        7.43      2.09 o 
 -11   3   3       47.58       48.97      4.28 o 
 -10   3   3        1.27        0.75      1.78 o 
  -9   3   3       29.99       36.75      3.37 o 
  -8   3   3      287.82      276.97      7.33 o 
  -7   3   3        7.69        6.16      1.53 o 
  -6   3   3       19.21       16.24      1.67 o 
  -5   3   3       59.95       55.14      2.23 o 
  -4   3   3       13.73       11.38      1.39 o 
  -3   3   3      239.32      233.94      3.72 o 
  -2   3   3      302.00      317.01      4.37 o 
  -1   3   3      121.79      112.07      2.43 o 
   0   3   3       32.83       35.26      1.54 o 
   1   3   3      493.75      500.83      5.45 o 
   2   3   3       33.13       35.70      2.05 o 
   3   3   3      164.65      177.46      5.67 o 
   4   3   3       20.71       20.21      1.83 o 
   5   3   3      132.36      145.13      3.62 o 
   6   3   3      179.56      168.04      3.93 o 
   7   3   3       36.18       44.84      3.45 o 
   8   3   3       17.48       16.64      3.22 o 
   9   3   3       64.16       69.02      4.07 o 
  10   3   3        0.35        3.18      2.54 o 
  11   3   3       43.73       52.41      5.12 o 
  12   3   3        4.24        8.11      2.79 o 
 -11   4   3        0.09        0.02      2.39 o 
 -10   4   3       41.18       47.47      3.16 o 
  -9   4   3      302.90      289.39      6.26 o 
  -8   4   3      116.72      126.87      6.59 o 
  -7   4   3        0.44        2.06      1.78 o 
  -6   4   3       12.44       14.86      2.07 o 
  -5   4   3      232.68      222.98      4.24 o 
  -4   4   3      176.85      176.73      5.76 o 
  -3   4   3       63.20       65.11      2.50 o 
  -2   4   3       15.70       18.39      2.15 o 
  -1   4   3       10.22       11.22      1.97 o 
   0   4   3      231.82      239.76      4.92 o 
   1   4   3       31.85       37.23      2.98 o 
   2   4   3      134.08      134.74      3.79 o 
   3   4   3      186.91      179.38      4.32 o 
   4   4   3        3.35        2.13      1.86 o 
   5   4   3       66.65       58.14      2.89 o 
   6   4   3      107.71       99.50      4.77 o 
   7   4   3      135.19      148.19      5.70 o 
   8   4   3       49.78       41.01      3.58 o 
   9   4   3       35.26       31.65      3.57 o 
  10   4   3       72.80       80.61      4.85 o 
  11   4   3       57.64       64.38      4.80 o 
  -9   5   3        1.84        3.31      2.16 o 
  -8   5   3       42.80       44.21      4.68 o 
  -7   5   3        1.60        2.67      2.64 o 
  -6   5   3      208.05      194.28      6.38 o 
  -5   5   3        8.28       11.06      2.83 o 
  -4   5   3      165.38      153.01     12.14 o 
  -3   5   3       93.05       93.67      4.95 o 
  -2   5   3       88.31       88.38      6.74 o 
  -1   5   3      210.40      204.71      5.08 o 
   0   5   3      139.71      143.65      4.45 o 
   1   5   3      137.51      146.12      4.46 o 
   2   5   3      383.99      367.16      6.84 o 
   3   5   3       58.27       57.97      8.97 o 
   4   5   3        5.26        5.87      2.64 o 
   5   5   3       72.94       68.50      4.35 o 
   6   5   3       12.08       10.67      2.98 o 
   7   5   3        8.27        9.18      2.94 o 
   8   5   3       17.37       17.89      3.46 o 
   9   5   3        0.77        1.24      2.90 o 
  -5   6   3       31.41       33.61      4.03 o 
  -4   6   3       15.63       24.84      4.14 o 
  -3   6   3        0.86       -1.09      2.93 o 
  -2   6   3       67.10       76.22      4.95 o 
  -1   6   3       71.96       85.80      5.19 o 
   0   6   3       40.61       48.24      6.55 o 
   1   6   3       19.73       13.60      5.18 o 
   2   6   3        6.77       17.11      5.30 o 
   3   6   3       31.13       28.55      5.60 o 
   4   6   3       52.47       55.90      6.70 o 
   5   6   3       14.53       12.07      4.22 o 
 -14   0   4        0.98        2.05      5.23 o 
 -13   0   4       23.17       21.88      5.79 o 
 -12   0   4      241.26      243.34      7.02 o 
 -11   0   4      351.71      353.33      9.17 o 
 -10   0   4      723.84      727.94     12.73 o 
  -9   0   4      336.86      342.08      7.28 o 
  -8   0   4      639.50      609.16     10.08 o 
  -7   0   4      519.30      533.81      8.83 o 
  -6   0   4      514.95      502.58      8.05 o 
  -5   0   4      607.93      608.60     15.05 o 
  -4   0   4      227.46      221.09      3.30 o 
  -3   0   4     1360.07     1275.92     12.02 o 
  -2   0   4     1806.73     1843.35     21.77 o 
  -1   0   4    25583.65    23751.35    698.78 o 
   0   0   4    15372.79    15467.11    136.17 o 
   1   0   4     1561.96     1636.76     14.69 o 
   2   0   4     2102.57     2207.96     22.17 o 
   3   0   4      838.87      759.94      7.61 o 
   4   0   4      242.75      246.14      6.28 o 
   5   0   4     8526.30     9132.81     97.10 o 
   6   0   4        7.00        9.73      1.41 o 
   7   0   4      641.53      711.88     10.24 o 
   8   0   4      259.51      240.02      6.94 o 
   9   0   4       14.05       10.48      2.25 o 
  10   0   4       30.84       24.43      2.44 o 
  11   0   4      470.36      394.07      8.11 o 
  12   0   4       10.51        6.43      1.83 o 
  13   0   4       51.70       40.87      3.10 o 
  14   0   4       88.97       90.69      5.92 o 
 -14   1   4        5.15        4.01      1.84 o 
 -13   1   4        2.14        3.29      1.68 o 
 -12   1   4       47.52       42.42      2.51 o 
 -11   1   4      193.82      197.96      4.28 o 
 -10   1   4      878.40      929.83     10.32 o 
  -9   1   4        3.85        4.61      1.37 o 
  -8   1   4       11.22       10.98      1.47 o 
  -7   1   4      480.96      490.00      6.68 o 
  -6   1   4      511.80      473.27      5.59 o 
  -5   1   4      306.77      352.86      4.41 o 
  -4   1   4      466.44      475.75      4.35 o 
  -3   1   4      665.68      661.44      4.96 o 
  -2   1   4     1502.86     1504.14      9.85 o 
  -1   1   4    11345.02    11656.42     77.80 o 
   0   1   4     1055.27     1041.43      6.97 o 
   1   1   4    12222.25    12615.10     95.02 o 
   2   1   4      329.74      309.04      2.79 o 
   3   1   4       23.50       27.00      0.87 o 
   4   1   4      198.05      173.67      2.14 o 
   5   1   4        0.34        1.29      0.64 o 
   6   1   4      408.00      390.06      5.71 o 
   7   1   4      408.61      395.07      9.56 o 
   8   1   4      376.27      359.73      4.17 o 
   9   1   4      125.92      133.90      3.02 o 
  10   1   4        1.31        4.14      1.28 o 
  11   1   4        4.86        8.97      2.10 o 
  12   1   4       31.10       35.83      3.15 o 
  13   1   4       18.85       23.07      4.20 o 
  14   1   4       10.25       27.67      3.98 o 
 -14   2   4       35.02       38.59      3.33 o 
 -13   2   4       32.89       29.87      2.96 o 
 -12   2   4       83.36       81.12      3.72 o 
 -11   2   4        5.64        6.50      1.95 o 
 -10   2   4       14.12       14.67      2.16 o 
  -9   2   4      162.63      162.74      4.41 o 
  -8   2   4       29.41       30.60      3.12 o 
  -7   2   4      261.08      250.21      5.03 o 
  -6   2   4       38.35       41.56      2.28 o 
  -5   2   4      388.51      424.85      8.16 o 
  -4   2   4      739.02      818.28      8.26 o 
  -3   2   4        6.20        7.63      0.88 o 
  -2   2   4       65.17       74.62      1.78 o 
  -1   2   4        3.32        2.62      0.68 o 
   0   2   4       80.50       88.11      1.55 o 
   1   2   4       13.50       18.22      1.12 o 
   2   2   4        8.65        7.16      0.95 o 
   3   2   4      473.09      526.95      5.33 o 
   4   2   4      238.04      263.45      2.88 o 
   5   2   4        0.04       -0.69      0.86 o 
   6   2   4       11.26       13.02      1.19 o 
   7   2   4      502.72      504.64      7.03 o 
   8   2   4       33.03       30.75      2.61 o 
   9   2   4     1425.02     1465.58     20.30 o 
  10   2   4        0.07        2.30      2.09 o 
  11   2   4       29.34       33.50      5.35 o 
  12   2   4        4.76        3.43      2.40 o 
  13   2   4        3.65        9.99      2.84 o 
 -13   3   4        7.58       11.88      2.23 o 
 -12   3   4        3.27        6.28      1.96 o 
 -11   3   4        0.95       -1.51      1.51 o 
 -10   3   4       49.34       49.27      2.63 o 
  -9   3   4      305.32      269.44      5.01 o 
  -8   3   4      314.98      296.97      5.95 o 
  -7   3   4        0.63       -0.36      1.31 o 
  -6   3   4       93.81       94.46      2.87 o 
  -5   3   4        7.28        9.90      1.51 o 
  -4   3   4        0.00        0.04      1.23 o 
  -3   3   4     1476.30     1518.77     13.61 o 
  -2   3   4       31.62       28.72      1.58 o 
  -1   3   4      115.98      100.02      2.36 o 
   0   3   4       39.63       36.92      1.56 o 
   1   3   4       90.45       95.02      2.95 o 
   2   3   4       10.85       17.32      1.59 o 
   3   3   4      785.24      776.98      7.62 o 
   4   3   4        2.53        3.38      1.14 o 
   5   3   4       41.43       41.13      2.22 o 
   6   3   4      355.04      347.26      5.82 o 
   7   3   4      136.18      122.47      4.83 o 
   8   3   4      445.17      419.43      8.98 o 
   9   3   4       67.78       65.09      4.06 o 
  10   3   4       33.95       42.16      3.76 o 
  11   3   4        0.10        2.46      2.43 o 
  12   3   4        2.32        3.13      2.81 o 
 -11   4   4       20.57       38.94      3.01 o 
 -10   4   4        7.92       14.26      2.53 o 
  -9   4   4       70.73       70.48      3.58 o 
  -8   4   4        2.03        2.73      1.80 o 
  -7   4   4      117.16      104.36      4.42 o 
  -6   4   4       44.37       46.23      2.39 o 
  -5   4   4        0.00        1.15      1.65 o 
  -4   4   4       54.70       49.59      2.36 o 
  -3   4   4      208.29      201.31      4.74 o 
  -2   4   4      187.47      178.74      4.45 o 
  -1   4   4      192.36      188.14      5.47 o 
   0   4   4       29.83       31.92      2.44 o 
   1   4   4       11.41       10.79      1.95 o 
   2   4   4      384.10      384.73      6.43 o 
   3   4   4      199.52      172.93      5.83 o 
   4   4   4       35.92       30.92      3.05 o 
   5   4   4        6.58        6.55      2.59 o 
   6   4   4      154.12      150.26     10.10 o 
   7   4   4       11.36       11.67      2.79 o 
   8   4   4      123.63      122.35      7.68 o 
   9   4   4       66.95       75.68      4.81 o 
  10   4   4       15.69       19.18      3.44 o 
  11   4   4        0.29        0.87      2.76 o 
  -9   5   4        0.80        5.32      2.28 o 
  -8   5   4       22.12       19.46      3.39 o 
  -7   5   4        2.24        2.43      2.48 o 
  -6   5   4       98.73      103.35      5.00 o 
  -5   5   4       78.64       69.85      4.28 o 
  -4   5   4       16.64       13.43      2.93 o 
  -3   5   4       38.81       37.32      3.58 o 
  -2   5   4       17.96       21.49      2.53 o 
  -1   5   4       62.88       57.97      3.24 o 
   0   5   4      102.59      103.06      4.00 o 
   1   5   4      132.52      137.29     10.24 o 
   2   5   4       16.50        9.46      3.09 o 
   3   5   4       21.22       22.32      4.39 o 
   4   5   4       74.57       79.39      4.62 o 
   5   5   4        0.95        1.24      2.68 o 
   6   5   4       21.23       14.97      3.23 o 
   7   5   4        0.10        2.16      2.78 o 
   8   5   4        2.56        2.48      4.17 o 
  -5   6   4        8.77        8.70      7.86 o 
  -4   6   4        0.37        2.17      4.19 o 
  -3   6   4        3.28        8.74      4.76 o 
  -2   6   4        7.36       10.73      4.74 o 
  -1   6   4        2.70        4.86      4.64 o 
   0   6   4       73.79       82.24      7.66 o 
   1   6   4        0.08       -2.14      3.93 o 
   2   6   4       33.38       28.26      5.82 o 
   3   6   4        4.43       13.63      4.98 o 
   4   6   4      122.44      134.75      7.56 o 
 -14   1   5       35.92       41.56      2.80 o 
 -13   1   5       66.64       72.28      3.19 o 
 -12   1   5       38.60       37.15      2.44 o 
 -11   1   5       21.47       21.24      2.06 o 
 -10   1   5      804.02      827.69      9.61 o 
  -9   1   5      240.16      236.07      4.39 o 
  -8   1   5       36.79       37.14      1.95 o 
  -7   1   5       41.51       50.43      2.08 o 
  -6   1   5      510.67      523.88      6.06 o 
  -5   1   5     1282.14     1395.46     10.72 o 
  -4   1   5       25.80       19.41      1.07 o 
  -3   1   5      155.26      150.39      1.92 o 
  -2   1   5      151.55      142.08      1.80 o 
  -1   1   5     3358.83     3395.17     21.04 o 
   0   1   5      205.76      189.31      1.95 o 
   1   1   5      180.79      204.76      6.95 o 
   2   1   5       33.56       53.74      1.37 o 
   3   1   5      569.25      561.87      4.68 o 
   4   1   5      334.30      313.26      3.17 o 
   5   1   5        6.98        3.42      0.70 o 
   6   1   5        6.19        8.82      1.57 o 
   7   1   5       28.61       29.30      1.45 o 
   8   1   5      100.93       97.84      2.73 o 
   9   1   5      126.15      111.02      4.78 o 
  10   1   5      294.15      269.78      6.68 o 
  11   1   5       27.83       30.06      2.89 o 
  12   1   5        0.02        3.10      2.77 o 
  13   1   5        8.31       15.72      2.77 o 
 -14   2   5       24.99       30.90      5.70 o 
 -13   2   5       28.12       30.53      4.01 o 
 -12   2   5       14.46       17.49      2.73 o 
 -11   2   5        0.47       -0.33      1.46 o 
 -10   2   5       28.24       27.62      2.12 o 
  -9   2   5        0.59        1.01      1.35 o 
  -8   2   5       46.98       44.76      2.64 o 
  -7   2   5       65.90       73.94      3.07 o 
  -6   2   5       58.34       54.99      2.55 o 
  -5   2   5       64.89       73.50      2.78 o 
  -4   2   5       36.78       46.20      1.58 o 
  -3   2   5      715.84      740.76      6.33 o 
  -2   2   5       37.82       37.69      1.17 o 
  -1   2   5        8.23        7.84      0.70 o 
   0   2   5       94.38       96.25      1.67 o 
   1   2   5     1887.05     2059.17     16.49 o 
   2   2   5      770.87      791.36      7.29 o 
   3   2   5       60.52       69.85      2.83 o 
   4   2   5      420.21      422.57      4.69 o 
   5   2   5        7.15        3.57      0.99 o 
   6   2   5      255.14      247.71      3.62 o 
   7   2   5     1377.38     1378.49     18.74 o 
   8   2   5       45.84       39.75      3.05 o 
   9   2   5       21.73       23.82      2.82 o 
  10   2   5       43.87       55.12      3.73 o 
  11   2   5      113.47      120.13      5.09 o 
  12   2   5       30.74       38.80      3.65 o 
  13   2   5        3.65        5.91      4.46 o 
 -13   3   5        0.80       -2.09      3.17 o 
 -12   3   5       36.46       37.90      2.66 o 
 -11   3   5        0.07        2.33      1.82 o 
 -10   3   5      131.49      131.05      3.76 o 
  -9   3   5        2.39        5.97      1.62 o 
  -8   3   5       51.43       47.32      2.44 o 
  -7   3   5       31.72       26.14      2.27 o 
  -6   3   5       44.58       36.40      2.02 o 
  -5   3   5       39.75       38.23      2.44 o 
  -4   3   5       85.60       73.28      3.01 o 
  -3   3   5      148.53      123.44      3.48 o 
  -2   3   5        0.00       -1.13      1.51 o 
  -1   3   5      302.71      279.77      4.01 o 
   0   3   5       76.39       73.15      3.67 o 
   1   3   5      182.79      188.81      3.58 o 
   2   3   5        4.33        8.33      1.26 o 
   3   3   5        4.69        6.31      1.64 o 
   4   3   5        1.58        2.07      1.39 o 
   5   3   5       17.08       15.55      2.56 o 
   6   3   5      517.87      546.70     14.09 o 
   7   3   5      278.33      278.81      9.84 o 
   8   3   5       39.01       40.70      3.40 o 
   9   3   5        2.66        0.75      2.36 o 
  10   3   5       30.71       32.42      5.30 o 
  11   3   5       39.33       46.08      4.03 o 
  12   3   5       79.64       98.23      8.40 o 
 -11   4   5        1.22        6.02      2.13 o 
 -10   4   5      117.39      119.73      4.30 o 
  -9   4   5       97.00       99.49      4.03 o 
  -8   4   5       38.68       34.10      2.33 o 
  -7   4   5      238.44      235.73      5.55 o 
  -6   4   5       22.13       17.09      1.90 o 
  -5   4   5        1.17        1.37      1.48 o 
  -4   4   5      158.26      156.57      4.83 o 
  -3   4   5      202.02      203.24      4.81 o 
  -2   4   5      554.37      565.03      8.19 o 
  -1   4   5      150.41      142.04      4.10 o 
   0   4   5       93.27       83.62      3.39 o 
   1   4   5        3.84        1.80      1.85 o 
   2   4   5       27.05       29.45      3.15 o 
   3   4   5      173.19      149.16      5.51 o 
   4   4   5       46.18       47.92      4.75 o 
   5   4   5       20.89       19.21      3.01 o 
   6   4   5        0.30        1.70      2.47 o 
   7   4   5      207.24      189.93      6.41 o 
   8   4   5        0.38        1.53      2.54 o 
   9   4   5        3.26        7.27      2.86 o 
  10   4   5        0.49        4.02      2.96 o 
  -9   5   5      112.83      124.18     11.99 o 
  -8   5   5        0.14       -3.71      3.71 o 
  -7   5   5       64.67       79.41      5.11 o 
  -6   5   5       61.30       71.72      4.45 o 
  -5   5   5        0.00        1.04      2.49 o 
  -4   5   5       64.94       64.78      4.17 o 
  -3   5   5      202.14      202.55      5.32 o 
  -2   5   5       82.60       84.84      3.80 o 
  -1   5   5      111.23      107.74      5.09 o 
   0   5   5        0.39       -0.29      2.52 o 
   1   5   5       48.27       46.23      3.88 o 
   2   5   5      202.88      183.06      6.35 o 
   3   5   5       70.54       65.43      4.97 o 
   4   5   5       19.64       13.30      2.89 o 
   5   5   5        0.20       -0.39      2.47 o 
   6   5   5        8.74       11.27      3.34 o 
   7   5   5       11.52        9.12      4.74 o 
   8   5   5        0.02       -0.24      2.85 o 
  -4   6   5        0.19        2.38      4.27 o 
  -3   6   5       12.66       23.47      5.50 o 
  -2   6   5        5.10       11.66      4.71 o 
  -1   6   5       34.70       26.32      5.70 o 
   0   6   5        0.01        0.12      3.98 o 
   1   6   5       34.26       35.45      6.09 o 
   2   6   5       78.37       91.91      5.37 o 
   3   6   5        0.41        1.65      2.92 o 
 -14   0   6       39.16       44.39      4.07 o 
 -13   0   6       11.94       14.21      2.90 o 
 -12   0   6       16.19       14.95      5.06 o 
 -11   0   6        0.50        1.31      2.20 o 
 -10   0   6       37.87       31.06      7.03 o 
  -9   0   6       78.10       80.45      4.03 o 
  -8   0   6       57.35       53.60      3.42 o 
  -7   0   6       64.39       66.32      3.37 o 
  -6   0   6        0.17       -0.15      1.40 o 
  -5   0   6       48.91       44.10      2.97 o 
  -4   0   6      412.07      412.29      5.27 o 
  -3   0   6      262.25      248.70      4.76 o 
  -2   0   6       12.72       17.74      1.19 o 
  -1   0   6       24.57       22.51      1.19 o 
   0   0   6      477.17      453.21      5.16 o 
   1   0   6      440.88      390.19      5.43 o 
   2   0   6      191.02      186.86      2.83 o 
   3   0   6        2.92        2.84      0.88 o 
   4   0   6       22.17       19.84      1.46 o 
   5   0   6      679.22      645.87      7.31 o 
   6   0   6        5.32        5.31      1.13 o 
   7   0   6       24.67       26.54      2.20 o 
   8   0   6        1.94       -0.34      1.49 o 
   9   0   6       88.04       73.22      3.29 o 
  10   0   6        2.04        7.58      1.87 o 
  11   0   6       21.75       24.35      2.50 o 
  12   0   6       47.32       55.31      5.20 o 
 -14   1   6        0.17       -1.67      1.67 o 
 -13   1   6        1.44        1.68      1.73 o 
 -12   1   6        6.54        8.71      1.83 o 
 -11   1   6      285.62      286.07      6.07 o 
 -10   1   6       24.71       26.67      2.07 o 
  -9   1   6       67.93       66.57      2.66 o 
  -8   1   6      362.48      357.34      5.31 o 
  -7   1   6       16.32       15.81      2.17 o 
  -6   1   6        1.30        1.37      0.81 o 
  -5   1   6      272.55      278.56      4.00 o 
  -4   1   6      108.26      104.65      1.75 o 
  -3   1   6       80.50       80.63      1.69 o 
  -2   1   6       58.11       63.90      1.62 o 
  -1   1   6      333.65      325.70      2.98 o 
   0   1   6      261.42      273.18      3.10 o 
   1   1   6        4.03        4.30      0.75 o 
   2   1   6      194.62      212.83      2.58 o 
   3   1   6      264.33      264.30      3.48 o 
   4   1   6      137.12      125.15      1.84 o 
   5   1   6        2.59        3.14      0.75 o 
   6   1   6        3.97        5.14      0.88 o 
   7   1   6      112.55      115.94      2.24 o 
   8   1   6      117.86      104.35      5.63 o 
   9   1   6       18.12       21.54      1.95 o 
  10   1   6        5.19        3.44      2.17 o 
  11   1   6      107.25       89.17      4.28 o 
  12   1   6        2.94        0.05      4.33 o 
  13   1   6        2.95       11.51      4.35 o 
 -13   2   6       21.30       22.10      2.92 o 
 -12   2   6        0.24        0.63      1.67 o 
 -11   2   6        7.21        8.50      1.88 o 
 -10   2   6       22.43       19.37      2.01 o 
  -9   2   6       21.16       22.48      2.02 o 
  -8   2   6       18.85       21.87      1.88 o 
  -7   2   6       21.75       22.04      1.92 o 
  -6   2   6       22.31       21.54      2.01 o 
  -5   2   6       23.93       19.11      1.93 o 
  -4   2   6       42.02       42.91      1.68 o 
  -3   2   6      349.36      359.04      3.52 o 
  -2   2   6       10.24       12.48      0.89 o 
  -1   2   6      742.97      782.87      5.97 o 
   0   2   6      178.25      179.44      2.15 o 
   1   2   6      214.79      233.15      4.05 o 
   2   2   6      124.40      125.80      2.20 o 
   3   2   6       48.11       51.85      1.90 o 
   4   2   6        3.69        4.07      1.62 o 
   5   2   6      253.66      235.96      4.31 o 
   6   2   6        0.31        1.81      1.36 o 
   7   2   6      255.87      239.45     10.16 o 
   8   2   6      176.02      169.91      6.00 o 
   9   2   6      175.08      177.91     10.77 o 
  10   2   6        2.12        3.52      2.84 o 
  11   2   6        2.02        0.20      2.31 o 
  12   2   6        6.03       10.53      2.88 o 
  13   2   6       26.02       21.67      3.76 o 
 -12   3   6        0.11        1.04      2.86 o 
 -11   3   6        7.39        7.91      1.86 o 
 -10   3   6       34.77       32.03      2.33 o 
  -9   3   6       47.77       40.95      2.41 o 
  -8   3   6        6.00        4.36      1.57 o 
  -7   3   6      263.01      244.57      4.59 o 
  -6   3   6      129.83      123.70      6.01 o 
  -5   3   6        4.34        4.52      1.39 o 
  -4   3   6      125.91      115.28      2.85 o 
  -3   3   6      216.91      202.97      3.60 o 
  -2   3   6       25.72       25.38      1.36 o 
  -1   3   6      100.85       84.61      3.71 o 
   0   3   6       27.46       28.44      1.64 o 
   1   3   6       25.32       24.13      1.56 o 
   2   3   6       35.63       32.84      3.87 o 
   3   3   6        1.04        0.60      1.43 o 
   4   3   6       24.36       23.06      1.93 o 
   5   3   6       12.28       14.24      2.48 o 
   6   3   6       18.62       20.76      2.80 o 
   7   3   6      326.46      315.74      7.73 o 
   8   3   6      117.73      112.00      4.93 o 
   9   3   6       88.18       82.28      4.59 o 
  10   3   6      128.03      106.79      5.21 o 
  11   3   6       37.36       36.64      3.81 o 
  12   3   6        9.17        8.21      3.11 o 
 -11   4   6       10.95        7.67      2.96 o 
 -10   4   6       38.93       42.36      3.08 o 
  -9   4   6      119.35      117.35      5.23 o 
  -8   4   6       25.36       23.34      2.15 o 
  -7   4   6      182.70      174.73      4.15 o 
  -6   4   6        1.24        3.67      1.56 o 
  -5   4   6       92.11       89.55      3.69 o 
  -4   4   6       58.76       52.10      3.00 o 
  -3   4   6     1061.34     1050.44     12.71 o 
  -2   4   6        7.00        7.88      2.06 o 
  -1   4   6      707.67      694.89     12.15 o 
   0   4   6       85.47       78.36      5.81 o 
   1   4   6       74.87       77.59      4.38 o 
   2   4   6        9.11       11.19      2.63 o 
   3   4   6        3.33        0.76      2.40 o 
   4   4   6       33.81       32.42      5.36 o 
   5   4   6        6.10        1.28      2.39 o 
   6   4   6        0.62       -0.57      2.37 o 
   7   4   6       95.51      104.55      5.23 o 
   8   4   6       49.74       43.21      4.00 o 
   9   4   6       60.42       75.71      7.08 o 
  10   4   6       99.67      102.29      5.58 o 
  -8   5   6        0.25       -1.55      2.52 o 
  -7   5   6        2.66        2.91      6.33 o 
  -6   5   6       35.38       37.71      6.32 o 
  -5   5   6       22.28       17.80      4.26 o 
  -4   5   6       18.92       21.66      3.20 o 
  -3   5   6       30.69       35.09      3.65 o 
  -2   5   6       14.56       17.56      3.08 o 
  -1   5   6       21.64       21.04      3.36 o 
   0   5   6       88.90       90.72      4.92 o 
   1   5   6       42.84       37.80      3.77 o 
   2   5   6       14.94       16.69      3.22 o 
   3   5   6        0.99        2.09      2.66 o 
   4   5   6       12.18       12.40      5.71 o 
   5   5   6      156.73      154.56     13.42 o 
   6   5   6        2.64        4.10      2.94 o 
   7   5   6       11.70        8.63      4.41 o 
  -3   6   6        0.46       -0.39      3.81 o 
  -2   6   6        1.41       -0.25      4.17 o 
  -1   6   6       77.06       89.90      7.63 o 
   0   6   6       26.96       24.84      5.67 o 
   1   6   6      246.17      244.71     11.78 o 
   2   6   6       38.92       41.51      7.38 o 
 -14   1   7       11.83       13.36      2.28 o 
 -13   1   7        1.38        1.37      1.80 o 
 -12   1   7       55.10       57.02      2.96 o 
 -11   1   7      165.91      174.21      4.26 o 
 -10   1   7       72.31       70.47      2.89 o 
  -9   1   7        1.04        1.00      1.36 o 
  -8   1   7       82.61       75.72      4.13 o 
  -7   1   7        3.07        1.59      1.24 o 
  -6   1   7        0.27        0.77      0.90 o 
  -5   1   7      162.92      162.09      2.36 o 
  -4   1   7       23.42       21.77      1.05 o 
  -3   1   7      125.13      115.57      1.86 o 
  -2   1   7       69.90       74.80      2.04 o 
  -1   1   7     2040.50     2089.31     13.61 o 
   0   1   7      117.19      131.27      2.19 o 
   1   1   7      111.59      105.20      1.92 o 
   2   1   7      460.43      441.14      7.34 o 
   3   1   7      265.76      278.51      4.69 o 
   4   1   7      374.89      373.78      5.33 o 
   5   1   7       64.06       71.87      2.76 o 
   6   1   7      194.13      194.76      6.94 o 
   7   1   7      158.67      150.01      3.57 o 
   8   1   7       19.28       15.71      1.74 o 
   9   1   7       40.48       40.89      2.27 o 
  10   1   7       31.44       22.15      6.38 o 
  11   1   7       23.17       27.69      4.54 o 
  12   1   7       47.00       53.91      5.62 o 
  13   1   7        7.67        5.23      3.98 o 
 -13   2   7        2.89        1.86      1.85 o 
 -12   2   7        0.59        0.09      1.70 o 
 -11   2   7       47.22       52.37      2.82 o 
 -10   2   7       80.47       74.52      3.92 o 
  -9   2   7       60.29       56.99      2.59 o 
  -8   2   7       11.47       12.96      1.73 o 
  -7   2   7      453.42      456.93      6.20 o 
  -6   2   7      108.49      108.70      2.91 o 
  -5   2   7       65.89       62.61      2.73 o 
  -4   2   7      650.28      649.44     10.85 o 
  -3   2   7       45.88       46.30      1.45 o 
  -2   2   7      547.61      552.11      6.44 o 
  -1   2   7     2358.60     2445.61     15.96 o 
   0   2   7     1423.30     1476.79     10.14 o 
   1   2   7        1.07        3.51      1.75 o 
   2   2   7       31.85       28.61      1.84 o 
   3   2   7       12.42       11.25      1.62 o 
   4   2   7      507.40      503.27      6.85 o 
   5   2   7       74.12       69.89      2.74 o 
   6   2   7        6.06        8.20      1.65 o 
   7   2   7        0.96        0.58      2.06 o 
   8   2   7      122.52      131.19      4.81 o 
   9   2   7       93.64       99.93     10.64 o 
  10   2   7       23.74       21.19      2.93 o 
  11   2   7        3.73        3.12      2.58 o 
  12   2   7       10.36       21.82      3.27 o 
 -12   3   7        0.65        2.79      1.76 o 
 -11   3   7       48.57       52.54      3.93 o 
 -10   3   7        3.85        6.21      1.81 o 
  -9   3   7        9.62        9.66      2.13 o 
  -8   3   7       31.21       30.87      2.19 o 
  -7   3   7       58.57       57.67      3.55 o 
  -6   3   7       69.32       58.88      2.49 o 
  -5   3   7       46.85       46.73      2.16 o 
  -4   3   7        3.74        2.71      1.28 o 
  -3   3   7      195.42      193.28      3.53 o 
  -2   3   7        1.10        0.34      1.33 o 
  -1   3   7       31.80       30.15      1.51 o 
   0   3   7       95.51       90.94      3.19 o 
   1   3   7        0.02        1.32      1.56 o 
   2   3   7       30.70       31.95      2.16 o 
   3   3   7       17.87       22.75      2.00 o 
   4   3   7       57.47       61.62      2.74 o 
   5   3   7      121.15      122.73      4.95 o 
   6   3   7       59.93       63.30      3.84 o 
   7   3   7       19.19       15.74      2.77 o 
   8   3   7      192.95      205.93     10.03 o 
   9   3   7        8.56       12.55      2.92 o 
  10   3   7      168.02      169.28      6.40 o 
  11   3   7        0.07        0.01      2.51 o 
 -10   4   7       12.36       11.74      2.10 o 
  -9   4   7      136.87      145.62      4.87 o 
  -8   4   7        4.23        8.15      1.80 o 
  -7   4   7        2.14        5.09      2.12 o 
  -6   4   7        2.96        1.57      1.96 o 
  -5   4   7       31.85       28.80      2.64 o 
  -4   4   7      260.81      252.56      5.48 o 
  -3   4   7       11.15       12.43      2.83 o 
  -2   4   7       53.27       54.41      3.90 o 
  -1   4   7        0.99        0.96      3.39 o 
   0   4   7      139.07      144.46      5.57 o 
   1   4   7       15.66       10.55      2.93 o 
   2   4   7      282.71      283.60      7.48 o 
   3   4   7      303.15      288.90      7.64 o 
   4   4   7       70.54       63.02      4.20 o 
   5   4   7       56.15       56.67      7.98 o 
   6   4   7       39.51       28.46      3.38 o 
   7   4   7       99.46      101.58      5.15 o 
   8   4   7      201.49      218.72      7.48 o 
   9   4   7        0.20       -0.22      2.62 o 
  10   4   7       24.55       33.36      4.10 o 
  -8   5   7       12.07       10.39      2.99 o 
  -7   5   7      127.73      119.83      7.76 o 
  -6   5   7       68.70       69.97      6.43 o 
  -5   5   7        7.86        6.75      2.84 o 
  -4   5   7        0.53        6.49      2.78 o 
  -3   5   7       12.63       16.44      3.20 o 
  -2   5   7       61.16       63.93      4.40 o 
  -1   5   7      137.77      144.32      5.96 o 
   0   5   7       21.32       19.46      3.39 o 
   1   5   7       97.27       91.60      5.04 o 
   2   5   7       67.97       64.63      4.59 o 
   3   5   7       41.56       38.77      3.93 o 
   4   5   7       19.32       16.63      3.74 o 
   5   5   7       16.19       17.48      3.41 o 
   6   5   7        3.16        2.08      2.92 o 
   7   5   7        4.85        4.48      2.89 o 
  -1   6   7       30.98       55.95      6.92 o 
   0   6   7       21.80       35.82      4.19 o 
   1   6   7        4.84        9.48      3.36 o 
 -14   0   8        2.59        1.07      5.87 o 
 -13   0   8       11.84       12.22      3.07 o 
 -12   0   8        5.97        9.30      2.58 o 
 -11   0   8     1667.63     1827.12     25.44 o 
 -10   0   8       54.78       57.95      3.83 o 
  -9   0   8     1488.50     1581.49     28.10 o 
  -8   0   8        0.07        1.10      2.44 o 
  -7   0   8      534.53      545.68      9.63 o 
  -6   0   8        2.59        7.56      1.43 o 
  -5   0   8       45.09       54.87      2.29 o 
  -4   0   8     2465.60     2514.68     23.44 o 
  -3   0   8     1990.62     2067.62     19.53 o 
  -2   0   8     1411.11     1429.37     14.07 o 
  -1   0   8      210.36      227.33      4.00 o 
   0   0   8     2461.16     2574.05     30.88 o 
   1   0   8     2581.96     2523.49     22.88 o 
   2   0   8       99.86       96.24      2.23 o 
   3   0   8      393.26      372.34      4.89 o 
   4   0   8      752.72      745.85      8.22 o 
   5   0   8      158.51      147.49      3.10 o 
   6   0   8       18.57       14.78      2.04 o 
   7   0   8       26.11       23.97      3.62 o 
   8   0   8        0.83        2.76      1.74 o 
   9   0   8      164.14      140.39      6.28 o 
  10   0   8      164.50      159.06      6.80 o 
  11   0   8        0.52        4.52      2.60 o 
 -13   1   8       64.40       69.71      3.39 o 
 -12   1   8       11.22       12.12      2.02 o 
 -11   1   8        0.66        1.12      1.62 o 
 -10   1   8      210.06      216.52      4.61 o 
  -9   1   8       54.33       54.22      2.65 o 
  -8   1   8       32.40       30.56      2.00 o 
  -7   1   8       56.17       54.68      1.93 o 
  -6   1   8       55.86       56.29      1.69 o 
  -5   1   8      312.47      326.26      3.61 o 
  -4   1   8       29.15       29.90      1.22 o 
  -3   1   8      176.04      174.30      2.38 o 
  -2   1   8      938.63      946.92      7.10 o 
  -1   1   8      731.07      734.56      5.71 o 
   0   1   8     2294.74     2373.53     17.09 o 
   1   1   8     1287.89     1288.51     10.04 o 
   2   1   8      114.14      113.32      2.14 o 
   3   1   8      109.74       92.84      2.50 o 
   4   1   8       27.30       27.29      1.32 o 
   5   1   8        4.12        5.22      1.26 o 
   6   1   8     2058.05     2068.10     23.48 o 
   7   1   8      230.29      234.30      3.96 o 
   8   1   8      142.43      146.21      3.25 o 
   9   1   8       23.59       29.93      2.62 o 
  10   1   8      126.21      121.33      4.67 o 
  11   1   8       25.56       29.77      3.02 o 
  12   1   8        0.54        3.66      2.07 o 
 -13   2   8      132.05      147.29      4.63 o 
 -12   2   8        0.45        0.31      1.68 o 
 -11   2   8        0.41       -1.51      1.51 o 
 -10   2   8       44.60       41.83      2.54 o 
  -9   2   8       72.78       67.52      2.84 o 
  -8   2   8       17.07       12.00      1.71 o 
  -7   2   8      236.19      213.63      4.18 o 
  -6   2   8      143.51      136.48      3.22 o 
  -5   2   8       56.20       55.44      2.70 o 
  -4   2   8      118.41      109.62      2.36 o 
  -3   2   8      456.48      408.32      4.08 o 
  -2   2   8     1428.20     1470.01     10.39 o 
  -1   2   8      511.56      498.52      7.58 o 
   0   2   8      661.07      633.77      6.85 o 
   1   2   8       94.64       88.23      3.48 o 
   2   2   8       48.66       48.59      1.98 o 
   3   2   8       13.44       12.99      1.71 o 
   4   2   8        0.02       -0.11      1.48 o 
   5   2   8        8.41       10.89      1.73 o 
   6   2   8       41.36       41.92      2.33 o 
   7   2   8       13.51       16.50      2.69 o 
   8   2   8      289.57      288.02      7.16 o 
   9   2   8       82.99       77.87      4.21 o 
  10   2   8        6.34        5.99      2.48 o 
  11   2   8        0.25        0.69      3.36 o 
  12   2   8        1.64       -3.41      3.41 o 
 -12   3   8       29.66       43.61      3.40 o 
 -11   3   8       22.37       28.01      2.48 o 
 -10   3   8      102.65       99.53      3.52 o 
  -9   3   8       13.28       11.06      2.29 o 
  -8   3   8      206.69      191.90      4.31 o 
  -7   3   8      111.97      118.35      3.36 o 
  -6   3   8       70.66       60.01      4.09 o 
  -5   3   8       15.88       14.98      1.87 o 
  -4   3   8      146.38      147.40      4.05 o 
  -3   3   8      302.76      288.42      5.39 o 
  -2   3   8        9.56       12.09      1.93 o 
  -1   3   8      135.16      131.22      3.66 o 
   0   3   8       49.08       48.67      2.14 o 
   1   3   8      133.25      136.04      3.79 o 
   2   3   8       16.77       14.61      1.96 o 
   3   3   8       54.78       56.99      3.62 o 
   4   3   8       14.75       10.77      1.88 o 
   5   3   8       68.49       58.98      5.28 o 
   6   3   8      224.83      208.87     11.66 o 
   7   3   8        5.15        5.93      2.56 o 
   8   3   8      271.31      263.44      7.41 o 
   9   3   8       53.17       70.66      7.17 o 
  10   3   8      140.48      155.93      6.24 o 
  11   3   8        4.14       14.81      3.36 o 
 -10   4   8       27.58       28.24      2.56 o 
  -9   4   8        0.12        2.05      2.19 o 
  -8   4   8       12.30        7.53      2.27 o 
  -7   4   8       21.34       18.34      2.51 o 
  -6   4   8        0.03       -0.34      2.10 o 
  -5   4   8       69.60       67.17      4.35 o 
  -4   4   8       96.32       92.38      4.90 o 
  -3   4   8       24.43       23.26      3.15 o 
  -2   4   8      293.39      288.03      8.63 o 
  -1   4   8       21.84       23.94      3.25 o 
   0   4   8       14.86       10.11      4.14 o 
   1   4   8      196.23      186.00      8.54 o 
   2   4   8      276.66      271.77      6.56 o 
   3   4   8       53.89       56.31      4.10 o 
   4   4   8        7.81        5.70      2.65 o 
   5   4   8       48.96       39.00      6.25 o 
   6   4   8        1.12       -0.74      2.42 o 
   7   4   8       62.73       56.12      7.25 o 
   8   4   8       10.09        9.37      3.18 o 
   9   4   8       68.09       88.75     10.88 o 
  -7   5   8       33.21       26.54      5.08 o 
  -6   5   8       23.36       23.36      3.57 o 
  -5   5   8       31.27       37.32      5.20 o 
  -4   5   8        5.67        6.51      2.87 o 
  -3   5   8       13.28       22.79      4.21 o 
  -2   5   8        1.57        7.75      3.05 o 
  -1   5   8       24.53       26.52      3.59 o 
   0   5   8        0.08        1.07      2.67 o 
   1   5   8        8.55        6.59      4.22 o 
   2   5   8        0.72        5.23      3.14 o 
   3   5   8        9.51       12.76      3.14 o 
   4   5   8        6.03        5.97      3.54 o 
   5   5   8       45.98       56.92      4.56 o 
   6   5   8        5.71        1.74      3.22 o 
 -13   1   9        2.91        6.18      1.96 o 
 -12   1   9       20.51       22.10      2.33 o 
 -11   1   9      133.61      124.05      3.87 o 
 -10   1   9        2.24        1.60      1.70 o 
  -9   1   9      157.08      155.29      3.88 o 
  -8   1   9        2.45        2.46      1.42 o 
  -7   1   9       14.37       12.96      1.33 o 
  -6   1   9        0.31        2.12      0.95 o 
  -5   1   9      306.72      307.79      3.59 o 
  -4   1   9      348.98      349.31      3.80 o 
  -3   1   9      141.18      133.74      2.90 o 
  -2   1   9       35.23       38.41      1.32 o 
  -1   1   9      262.51      251.48      2.83 o 
   0   1   9        2.13        4.62      1.08 o 
   1   1   9       63.89       66.73      1.97 o 
   2   1   9      258.98      277.47      4.16 o 
   3   1   9       17.89       17.32      1.27 o 
   4   1   9      110.96      112.90      2.70 o 
   5   1   9       49.02       48.68      2.01 o 
   6   1   9      104.44      102.01      5.50 o 
   7   1   9       85.26       78.56      3.00 o 
   8   1   9      430.99      455.26      7.11 o 
   9   1   9       10.76       10.71      1.80 o 
  10   1   9      137.64      138.56      5.08 o 
  11   1   9        0.41        4.13      2.13 o 
  12   1   9        6.05       13.68      2.69 o 
 -12   2   9       39.43       47.05      2.96 o 
 -11   2   9       49.88       49.88      3.25 o 
 -10   2   9        2.40        1.27      1.68 o 
  -9   2   9      186.45      185.69      4.31 o 
  -8   2   9        1.21       -1.30      1.31 o 
  -7   2   9        5.11        5.17      1.49 o 
  -6   2   9        6.86        6.35      1.50 o 
  -5   2   9       61.32       55.35      1.97 o 
  -4   2   9       57.92       56.20      1.98 o 
  -3   2   9        2.59        2.66      1.16 o 
  -2   2   9       21.77       22.37      1.46 o 
  -1   2   9       79.13       76.72      2.45 o 
   0   2   9      744.60      741.69      7.85 o 
   1   2   9      155.45      166.18      3.35 o 
   2   2   9       24.89       20.30      1.63 o 
   3   2   9        0.03        0.41      1.40 o 
   4   2   9        4.45        2.72      1.36 o 
   5   2   9      250.61      251.23      4.92 o 
   6   2   9      643.20      623.68      8.44 o 
   7   2   9       14.71       13.95      1.93 o 
   8   2   9       77.17       74.52      4.15 o 
   9   2   9      113.66      123.46      7.83 o 
  10   2   9        3.52        0.74      3.14 o 
  11   2   9        8.22        8.54      4.32 o 
 -11   3   9       18.88       24.89      4.94 o 
 -10   3   9        0.22        2.92      2.11 o 
  -9   3   9       18.34       17.35      2.19 o 
  -8   3   9       12.46       12.56      3.11 o 
  -7   3   9       47.21       37.01      2.27 o 
  -6   3   9       51.04       52.05      3.22 o 
  -5   3   9       18.92       19.78      3.12 o 
  -4   3   9      168.51      167.23      5.77 o 
  -3   3   9       70.44       69.14      3.10 o 
  -2   3   9      389.45      369.56      5.28 o 
  -1   3   9      239.16      241.48      4.32 o 
   0   3   9        4.17        3.56      1.38 o 
   1   3   9        6.90        9.80      1.53 o 
   2   3   9        5.17        3.90      1.43 o 
   3   3   9        7.54        8.46      2.63 o 
   4   3   9       96.92       94.92      3.41 o 
   5   3   9       94.44       95.28      5.98 o 
   6   3   9       50.22       49.78      3.70 o 
   7   3   9        0.20        0.70      2.34 o 
   8   3   9        0.05        0.34      2.44 o 
   9   3   9        4.53        5.98      2.76 o 
  10   3   9       21.00       22.93      7.35 o 
  -9   4   9       39.36       38.65      3.14 o 
  -8   4   9        0.73       -0.18      2.58 o 
  -7   4   9       13.78       18.02      3.18 o 
  -6   4   9        4.76        9.25      2.83 o 
  -5   4   9       26.81       28.93      3.44 o 
  -4   4   9      161.65      148.51      5.67 o 
  -3   4   9       46.27       41.29      4.03 o 
  -2   4   9        6.08       10.84      3.12 o 
  -1   4   9       90.51       92.04      6.80 o 
   0   4   9       15.01       16.04      2.08 o 
   1   4   9        8.46        7.56      1.54 o 
   2   4   9        0.79       -0.14      1.86 o 
   3   4   9        0.88       -0.97      2.51 o 
   4   4   9       82.90       74.06      7.94 o 
   5   4   9        0.05        2.70      4.16 o 
   6   4   9        0.84        1.84      2.57 o 
   7   4   9      117.71      131.70      5.99 o 
   8   4   9        5.17        5.58      4.98 o 
  -6   5   9      103.42      112.40      5.74 o 
  -5   5   9        2.19        5.66      3.03 o 
  -4   5   9       71.08       81.43      7.35 o 
  -3   5   9       42.19       36.09      3.91 o 
  -2   5   9       12.76       14.97      3.32 o 
  -1   5   9      113.30      116.05      8.72 o 
   0   5   9       19.66       18.22      3.40 o 
   1   5   9       44.69       42.46      4.07 o 
   2   5   9       19.97       21.87      3.55 o 
   3   5   9       20.51       24.86      3.78 o 
   4   5   9       36.89       40.68      4.21 o 
   5   5   9        3.54        1.49      2.77 o 
 -13   0  10        3.05       -0.67      2.87 o 
 -12   0  10       42.35       45.70      4.14 o 
 -11   0  10       26.82       27.32      3.60 o 
 -10   0  10      156.18      169.39      6.22 o 
  -9   0  10       93.04       96.46      6.81 o 
  -8   0  10       18.97       16.75      4.11 o 
  -7   0  10       45.66       47.61      2.46 o 
  -6   0  10       63.67       59.12      2.67 o 
  -5   0  10       10.54        7.36      1.53 o 
  -4   0  10        0.19        0.37      1.39 o 
  -3   0  10       53.62       54.45      2.32 o 
  -2   0  10        3.21        3.36      1.19 o 
  -1   0  10       36.48       29.65      2.69 o 
   0   0  10      464.40      456.75      8.88 o 
   1   0  10       44.05       44.01      2.57 o 
   2   0  10        1.55        0.75      1.62 o 
   3   0  10       15.70       18.68      2.14 o 
   4   0  10        1.96       -1.67      1.67 o 
   5   0  10      391.22      384.44     12.23 o 
   6   0  10       35.72       38.07      2.83 o 
   7   0  10      102.85      110.61      4.09 o 
   8   0  10       74.09       87.99      5.55 o 
   9   0  10       21.45       16.82      3.36 o 
  10   0  10        6.01        5.13      2.65 o 
  11   0  10        0.14        0.07      2.48 o 
 -13   1  10       16.04       19.79      2.62 o 
 -12   1  10       38.81       47.54      2.97 o 
 -11   1  10        1.23        0.04      1.70 o 
 -10   1  10       41.91       45.88      3.39 o 
  -9   1  10       32.90       35.37      2.32 o 
  -8   1  10       68.89       70.33      2.75 o 
  -7   1  10        8.82       10.46      1.71 o 
  -6   1  10      146.94      145.68      2.64 o 
  -5   1  10       23.56       23.50      1.36 o 
  -4   1  10        2.11        1.08      0.95 o 
  -3   1  10      138.87      135.12      2.89 o 
  -2   1  10       13.50       13.16      1.32 o 
  -1   1  10      193.26      183.24      3.03 o 
   0   1  10       18.76       17.43      1.31 o 
   1   1  10        0.07       -0.18      1.03 o 
   2   1  10      351.41      363.22      4.24 o 
   3   1  10       18.63       17.72      1.53 o 
   4   1  10       93.52       82.68      5.00 o 
   5   1  10       29.39       27.46      2.14 o 
   6   1  10      178.60      194.13      4.43 o 
   7   1  10       76.85       87.68      8.06 o 
   8   1  10       77.96       76.40      3.27 o 
   9   1  10       13.49       15.29      2.15 o 
  10   1  10        1.56        3.24      2.18 o 
  11   1  10        0.36        2.08      2.18 o 
 -12   2  10       24.97       30.20      2.81 o 
 -11   2  10        3.36        2.72      1.84 o 
 -10   2  10        7.21        5.21      1.76 o 
  -9   2  10        4.51        5.97      1.67 o 
  -8   2  10       60.59       54.78      2.58 o 
  -7   2  10        5.28        4.99      1.53 o 
  -6   2  10        0.52        0.94      1.39 o 
  -5   2  10      115.31      112.88      2.69 o 
  -4   2  10       84.64       78.80      2.35 o 
  -3   2  10        0.00       -0.32      1.16 o 
  -2   2  10        4.25        1.45      1.35 o 
  -1   2  10        9.66       10.12      1.50 o 
   0   2  10      102.24      103.78      2.88 o 
   1   2  10       97.17       87.67      2.67 o 
   2   2  10        9.67        9.97      1.57 o 
   3   2  10        8.45        6.11      1.48 o 
   4   2  10      169.24      167.11      3.64 o 
   5   2  10        0.77        2.00      1.37 o 
   6   2  10      111.41      106.03      3.08 o 
   7   2  10        7.61        8.53      1.74 o 
   8   2  10      178.10      179.53      6.98 o 
   9   2  10       21.37       26.30      3.22 o 
  10   2  10        9.13       12.66      6.95 o 
  11   2  10        0.26        2.85      2.18 o 
 -11   3  10        1.62        3.53      2.34 o 
 -10   3  10        3.01        0.53      3.78 o 
  -9   3  10       33.76       35.73      4.43 o 
  -8   3  10       32.44       30.59      2.22 o 
  -7   3  10       61.30       60.20      3.25 o 
  -6   3  10      101.52       99.88      4.88 o 
  -5   3  10      128.82      126.81      5.39 o 
  -4   3  10      108.64      108.06      4.96 o 
  -3   3  10      326.71      320.51      6.12 o 
  -2   3  10     1349.22     1392.99     21.55 o 
  -1   3  10        3.82        4.34      1.55 o 
   0   3  10      201.87      195.79      3.97 o 
   1   3  10      101.31       98.11      2.98 o 
   2   3  10       85.76       81.90      3.44 o 
   3   3  10       48.31       49.96      3.09 o 
   4   3  10       61.33       52.23      2.37 o 
   5   3  10        1.65        5.36      2.70 o 
   6   3  10        4.57        6.13      2.66 o 
   7   3  10       12.58       12.83      3.06 o 
   8   3  10       30.33       37.77      3.77 o 
   9   3  10        8.09       12.64      4.54 o 
  10   3  10       67.90       79.81      7.49 o 
  -9   4  10        1.61        1.06      2.69 o 
  -8   4  10        1.67        2.06      2.59 o 
  -7   4  10       17.48       24.24      3.51 o 
  -6   4  10       25.23       23.18      3.48 o 
  -5   4  10        0.05       -0.18      2.58 o 
  -4   4  10       63.51       63.99      4.41 o 
  -3   4  10       14.18       13.44      3.07 o 
  -2   4  10       42.20       39.11      3.92 o 
  -1   4  10        2.42       -0.69      2.57 o 
   0   4  10       13.23       15.15      1.79 o 
   1   4  10        3.00        5.32      1.53 o 
   2   4  10       17.59       18.08      1.88 o 
   3   4  10       42.80       38.55      3.80 o 
   4   4  10       24.92       18.05      3.66 o 
   5   4  10        0.08       -2.35      2.35 o 
   6   4  10       98.08       99.28      5.43 o 
   7   4  10       19.59       19.02      3.52 o 
   8   4  10      103.72      111.99      9.37 o 
  -6   5  10        4.38       12.89      5.08 o 
  -5   5  10        2.93        9.53      3.31 o 
  -4   5  10      197.80      203.10      9.67 o 
  -3   5  10       20.48       24.90      4.25 o 
  -2   5  10       33.35       33.67      4.07 o 
  -1   5  10        3.40        4.18      2.95 o 
   0   5  10      215.24      206.03      7.31 o 
   1   5  10       11.58       17.54      4.05 o 
   2   5  10       41.43       44.57      4.39 o 
   3   5  10       43.54       49.62      7.00 o 
   4   5  10        5.48        2.74      3.03 o 
 -12   1  11       85.77       89.05      7.74 o 
 -11   1  11      106.64      119.02      3.92 o 
 -10   1  11       55.68       55.85      2.92 o 
  -9   1  11        3.75        2.76      3.24 o 
  -8   1  11        7.41        6.53      1.66 o 
  -7   1  11        3.33        4.20      1.66 o 
  -6   1  11       39.01       37.30      1.64 o 
  -5   1  11        5.20        3.74      1.09 o 
  -4   1  11        6.78        6.67      1.41 o 
  -3   1  11      112.41      117.49      2.72 o 
  -2   1  11       33.07       31.08      1.68 o 
  -1   1  11       22.77       24.10      1.54 o 
   0   1  11       66.10       58.36      2.07 o 
   1   1  11        5.54        6.35      1.57 o 
   2   1  11        0.13        1.15      1.42 o 
   3   1  11        1.37       -0.74      1.43 o 
   4   1  11       41.16       33.63      2.29 o 
   5   1  11        0.91        5.29      1.61 o 
   6   1  11        0.10        1.51      1.49 o 
   7   1  11       12.89       11.17      1.93 o 
   8   1  11       79.24       73.38      3.82 o 
   9   1  11       32.85       37.90      2.63 o 
  10   1  11        0.05       -0.81      2.21 o 
  11   1  11        3.17        1.69      2.87 o 
 -11   2  11       39.69       39.50      3.52 o 
 -10   2  11       81.84       88.31      3.43 o 
  -9   2  11       14.75       15.69      2.01 o 
  -8   2  11      109.13      104.74      3.36 o 
  -7   2  11        2.16        0.56      1.47 o 
  -6   2  11        0.11       -0.88      1.44 o 
  -5   2  11      102.17      100.28      3.14 o 
  -4   2  11        4.21        5.70      1.35 o 
  -3   2  11       41.95       41.10      2.63 o 
  -2   2  11      592.53      575.08      9.52 o 
  -1   2  11       63.35       66.87      2.57 o 
   0   2  11      408.20      384.69      5.68 o 
   1   2  11      148.01      144.95      3.38 o 
   2   2  11        0.27        0.75      1.41 o 
   3   2  11        8.48        7.73      1.58 o 
   4   2  11       59.32       60.47      2.49 o 
   5   2  11      269.96      259.80      6.00 o 
   6   2  11        0.33        0.57      1.49 o 
   7   2  11       34.68       44.07      2.87 o 
   8   2  11       10.04       17.03      2.85 o 
   9   2  11        0.92        0.98      1.93 o 
  10   2  11        9.04       11.41      3.44 o 
 -10   3  11        0.00       -2.05      2.05 o 
  -9   3  11        3.57        2.99      2.28 o 
  -8   3  11       60.41       59.33      6.97 o 
  -7   3  11       19.20       17.38      3.29 o 
  -6   3  11       28.43       27.27      3.47 o 
  -5   3  11       24.80       25.17      3.27 o 
  -4   3  11        3.19        4.15      2.12 o 
  -3   3  11       52.47       50.18      3.00 o 
  -2   3  11      156.04      136.63      3.47 o 
  -1   3  11        1.20        0.03      1.45 o 
   0   3  11      136.09      125.10      3.64 o 
   1   3  11        0.89        0.81      1.42 o 
   2   3  11       13.36       13.48      1.78 o 
   3   3  11        9.70        8.83      1.65 o 
   4   3  11       28.59       27.37      2.43 o 
   5   3  11        4.16        4.09      1.53 o 
   6   3  11        0.75       -0.11      1.78 o 
   7   3  11       34.19       35.43      3.29 o 
   8   3  11        1.81        1.70      2.10 o 
   9   3  11       85.95       92.81      5.01 o 
  -8   4  11       26.32       27.74      3.77 o 
  -7   4  11        0.13        3.41      2.52 o 
  -6   4  11       21.16       17.12      3.33 o 
  -5   4  11        0.45        2.74      2.67 o 
  -4   4  11       15.21       18.07      3.41 o 
  -3   4  11        0.03       -0.09      3.17 o 
  -2   4  11        2.56        6.29      2.81 o 
  -1   4  11       12.78       10.95      2.30 o 
   0   4  11       22.03       23.17      2.03 o 
   1   4  11       26.63       29.89      2.18 o 
   2   4  11      171.25      159.12      4.28 o 
   3   4  11        0.65        2.53      1.94 o 
   4   4  11       30.87       24.84      2.63 o 
   5   4  11       57.82       43.54      3.05 o 
   6   4  11       43.06       48.01      4.30 o 
   7   4  11      153.60      174.77      9.77 o 
  -4   5  11        1.25        5.11      4.53 o 
  -3   5  11      111.77      131.81      6.18 o 
  -2   5  11       23.31       19.67      3.70 o 
  -1   5  11        0.25        1.79      5.51 o 
   0   5  11       41.64       56.16      9.18 o 
   1   5  11       36.74       35.77      4.76 o 
   2   5  11       28.11       39.28      4.64 o 
   3   5  11        6.43        6.20      2.23 o 
 -12   0  12       60.03       49.13      4.48 o 
 -11   0  12       98.38       99.57      5.28 o 
 -10   0  12      252.52      258.19     12.13 o 
  -9   0  12      156.01      162.86      5.91 o 
  -8   0  12        7.15        7.53      2.75 o 
  -7   0  12      107.12      102.72      3.61 o 
  -6   0  12      181.33      178.79      4.39 o 
  -5   0  12      245.52      247.91      6.81 o 
  -4   0  12     1602.21     1590.80     16.66 o 
  -3   0  12       21.89       22.41      5.24 o 
  -2   0  12       57.86       53.33      4.20 o 
  -1   0  12      685.70      664.34     10.73 o 
   0   0  12     1452.92     1428.47     18.70 o 
   1   0  12        6.25        9.55      2.15 o 
   2   0  12      109.50      121.29      4.37 o 
   3   0  12      375.63      357.17      7.28 o 
   4   0  12        1.05        0.27      4.71 o 
   5   0  12      394.76      386.63     11.17 o 
   6   0  12      384.81      420.86     12.15 o 
   7   0  12      734.41      789.57     18.09 o 
   8   0  12      132.65      130.73      7.02 o 
   9   0  12        0.04        0.98      2.77 o 
  10   0  12        4.45        7.63      3.14 o 
 -12   1  12       89.80       88.32      3.74 o 
 -11   1  12        0.37        0.60      1.82 o 
 -10   1  12      520.77      524.67     12.11 o 
  -9   1  12        6.09        4.44      2.98 o 
  -8   1  12        2.85        3.54      2.26 o 
  -7   1  12       23.69       24.33      1.78 o 
  -6   1  12       21.12       15.27      1.57 o 
  -5   1  12      108.35      115.44      2.89 o 
  -4   1  12      127.47      122.19      3.41 o 
  -3   1  12        3.56        3.33      1.34 o 
  -2   1  12       19.43       18.98      1.57 o 
  -1   1  12       68.43       64.66      3.18 o 
   0   1  12       14.30       15.97      1.96 o 
   1   1  12       45.59       42.67      2.50 o 
   2   1  12       35.03       35.71      2.36 o 
   3   1  12        1.62        2.72      1.82 o 
   4   1  12       32.01       38.17      2.46 o 
   5   1  12      405.30      407.24      8.08 o 
   6   1  12      180.12      164.07      4.38 o 
   7   1  12       56.03       52.81      2.87 o 
   8   1  12        1.76        1.35      1.68 o 
   9   1  12      148.35      182.28      8.37 o 
  10   1  12        3.85        3.12      3.04 o 
 -11   2  12       11.18       13.07      2.33 o 
 -10   2  12        2.67        2.31      1.81 o 
  -9   2  12        0.00        0.08      2.11 o 
  -8   2  12        3.18        3.54      2.17 o 
  -7   2  12       20.63       19.27      2.58 o 
  -6   2  12       32.67       30.08      2.94 o 
  -5   2  12       48.36       49.41      2.53 o 
  -4   2  12      115.46      102.28      3.05 o 
  -3   2  12       77.55       76.00      2.77 o 
  -2   2  12      917.29      920.26      9.77 o 
  -1   2  12      137.74      121.11      4.46 o 
   0   2  12      285.74      270.54      6.19 o 
   1   2  12        2.88        2.29      1.43 o 
   2   2  12       32.87       31.26      4.07 o 
   3   2  12       61.44       56.72      2.81 o 
   4   2  12       40.63       38.68      2.53 o 
   5   2  12       20.82       18.73      2.59 o 
   6   2  12       38.21       38.99      2.65 o 
   7   2  12       19.37       18.66      2.22 o 
   8   2  12        0.23        1.47      2.75 o 
   9   2  12       53.97       61.69      7.82 o 
 -10   3  12       47.03       51.74      4.75 o 
  -9   3  12       27.45       22.27      4.59 o 
  -8   3  12       98.65       98.35      5.36 o 
  -7   3  12        0.12        2.59      2.59 o 
  -6   3  12       30.13       25.55      3.37 o 
  -5   3  12      151.18      152.10      6.06 o 
  -4   3  12        2.00        0.74      2.06 o 
  -3   3  12      142.65      138.11      4.38 o 
  -2   3  12       57.88       51.07      3.19 o 
  -1   3  12      600.99      597.51      7.65 o 
   0   3  12       61.13       55.02      2.54 o 
   1   3  12        0.33       -0.02      1.71 o 
   2   3  12        3.65        7.84      1.65 o 
   3   3  12        1.50        2.75      1.54 o 
   4   3  12       98.47       99.74      3.29 o 
   5   3  12       77.13       68.64      9.99 o 
   6   3  12       33.79       35.16      4.14 o 
   7   3  12       35.39       47.49      3.96 o 
   8   3  12       63.25       61.67      4.35 o 
  -7   4  12       34.82       44.24      4.27 o 
  -6   4  12       54.60       54.90      4.87 o 
  -5   4  12       37.67       45.43      4.17 o 
  -4   4  12       19.52       17.47      3.54 o 
  -3   4  12        6.54       15.35      3.21 o 
  -2   4  12       30.72       41.67      4.07 o 
  -1   4  12       16.60       16.33      3.37 o 
   0   4  12       60.67       61.55      3.40 o 
   1   4  12       95.12       92.27      3.29 o 
   2   4  12        8.39       11.20      1.88 o 
   3   4  12        0.08        0.78      2.20 o 
   4   4  12        3.48       -0.87      1.89 o 
   5   4  12        0.07        3.01      2.02 o 
   6   4  12        0.03       -1.72      1.72 o 
  -1   5  12        2.84        6.39      3.29 o 
   0   5  12        5.67       11.85      3.38 o 
 -11   1  13        8.43        8.03      3.37 o 
 -10   1  13        2.87        3.88      1.86 o 
  -9   1  13        0.25       -1.03      1.61 o 
  -8   1  13       47.79       44.39      2.55 o 
  -7   1  13       18.20       18.25      2.49 o 
  -6   1  13        1.21        1.54      1.36 o 
  -5   1  13       11.69       11.05      1.58 o 
  -4   1  13        7.42        5.99      1.41 o 
  -3   1  13       86.83       84.07      2.54 o 
  -2   1  13       14.92       15.61      1.82 o 
  -1   1  13      112.66      104.13      4.63 o 
   0   1  13       26.34       26.14      2.26 o 
   1   1  13      115.17      117.48      3.81 o 
   2   1  13        5.83        4.39      1.72 o 
   3   1  13        0.89        0.88      1.63 o 
   4   1  13       12.19       10.96      1.91 o 
   5   1  13       90.45       92.62      4.80 o 
   6   1  13       15.46       24.41      2.40 o 
   7   1  13      355.79      356.69      6.80 o 
   8   1  13       29.40       44.89      5.29 o 
   9   1  13        4.94        5.92      2.45 o 
 -10   2  13       91.94       80.56      4.23 o 
  -9   2  13       45.73       51.56      3.66 o 
  -8   2  13       34.22       37.99      3.19 o 
  -7   2  13        0.05       -0.51      1.94 o 
  -6   2  13       13.94       12.42      1.93 o 
  -5   2  13       11.19        9.91      2.11 o 
  -4   2  13      373.48      382.19      5.77 o 
  -3   2  13       72.48       75.49      2.84 o 
  -2   2  13      141.36      166.34      3.80 o 
  -1   2  13        8.59        6.26      1.80 o 
   0   2  13      115.08      105.95      3.68 o 
   1   2  13        1.21        0.20      1.60 o 
   2   2  13        9.98       10.95      1.96 o 
   3   2  13       28.61       28.53      2.49 o 
   4   2  13       34.29       30.88      2.63 o 
   5   2  13      218.01      218.32      5.22 o 
   6   2  13       14.14        6.98      2.96 o 
   7   2  13        0.58       -0.04      1.72 o 
   8   2  13       25.62       36.73      3.65 o 
   9   2  13        0.22       -2.13      2.33 o 
  -9   3  13       25.41       35.65      4.13 o 
  -8   3  13       25.72       24.10      3.60 o 
  -7   3  13        0.26        1.53      2.68 o 
  -6   3  13        0.00        0.41      2.47 o 
  -5   3  13       39.31       43.33      3.43 o 
  -4   3  13       25.59       22.15      2.52 o 
  -3   3  13      120.44      101.85      5.57 o 
  -2   3  13      121.37      125.45      3.54 o 
  -1   3  13        4.39        6.00      1.68 o 
   0   3  13       37.58       35.29      2.29 o 
   1   3  13        7.85        4.85      1.70 o 
   2   3  13        5.85        6.70      1.71 o 
   3   3  13       85.65       77.28      3.57 o 
   4   3  13       26.76       24.83      2.47 o 
   5   3  13        8.14        9.40      2.08 o 
   6   3  13        5.79        8.11      2.67 o 
   7   3  13       32.46       46.54      4.04 o 
  -6   4  13       44.03       50.72      4.48 o 
  -5   4  13        1.14       -0.96      2.58 o 
  -4   4  13       35.21       35.86      4.00 o 
  -3   4  13        3.33        2.61      2.76 o 
  -2   4  13        0.38        0.16      3.14 o 
  -1   4  13        1.57        3.37      1.97 o 
   0   4  13       50.08       60.24      4.66 o 
   1   4  13        2.27        2.49      1.71 o 
   2   4  13        0.47        0.33      1.67 o 
   3   4  13        8.96        6.73      2.21 o 
   4   4  13        0.12        3.55      2.00 o 
   5   4  13        9.69       11.81      4.74 o 
 -10   0  14        0.01       -2.22      2.47 o 
  -9   0  14       60.76       66.42      7.12 o 
  -8   0  14       11.15       16.76      3.68 o 
  -7   0  14        0.00       -0.84      2.98 o 
  -6   0  14       38.24       40.66      3.59 o 
  -5   0  14       73.14       74.86      4.37 o 
  -4   0  14        1.00        0.80      2.21 o 
  -3   0  14        1.34        2.51      3.12 o 
  -2   0  14        1.77        0.39      2.22 o 
  -1   0  14       17.04       17.59      2.71 o 
   0   0  14       90.60       95.16      4.20 o 
   1   0  14       86.50       89.17      4.25 o 
   2   0  14        9.84        4.53      2.52 o 
   3   0  14       19.51       19.52      3.88 o 
   4   0  14        0.61        6.28      3.14 o 
   5   0  14      215.50      242.67      9.67 o 
   6   0  14       49.99       42.32      4.93 o 
   7   0  14       77.99       93.83      6.63 o 
   8   0  14       71.29       79.71      6.24 o 
   9   0  14        0.00        0.56      3.22 o 
 -10   1  14       13.39       14.14      2.87 o 
  -9   1  14        2.58        3.66      3.57 o 
  -8   1  14        5.15        3.60      1.94 o 
  -7   1  14       17.06       20.08      2.20 o 
  -6   1  14        0.01       -1.41      2.18 o 
  -5   1  14       14.60       17.21      2.61 o 
  -4   1  14       57.67       63.58      2.85 o 
  -3   1  14        1.74        0.27      1.57 o 
  -2   1  14        0.25        1.19      1.90 o 
  -1   1  14       55.20       51.97      2.80 o 
   0   1  14        0.14        2.24      1.72 o 
   1   1  14        7.08        8.59      1.88 o 
   2   1  14        9.46        7.77      1.97 o 
   3   1  14        0.10        1.48      1.81 o 
   4   1  14       72.63       79.23      3.45 o 
   5   1  14       41.59       38.73      2.70 o 
   6   1  14       62.06       72.88      4.47 o 
   7   1  14      129.40      154.04      5.70 o 
   8   1  14        6.61        6.87      2.33 o 
  -9   2  14       16.73       20.83      3.77 o 
  -8   2  14        7.33        7.36      3.65 o 
  -7   2  14        1.00        4.21      1.95 o 
  -6   2  14       19.61       17.96      2.37 o 
  -5   2  14       10.78        8.97      2.09 o 
  -4   2  14      111.43      123.34      3.51 o 
  -3   2  14      115.57      115.43      3.39 o 
  -2   2  14       40.63       46.37      2.88 o 
  -1   2  14       55.16       63.85      3.19 o 
   0   2  14        0.33       -1.53      1.70 o 
   1   2  14       12.16       15.82      2.13 o 
   2   2  14        0.29        0.25      2.16 o 
   3   2  14        3.79        2.89      1.91 o 
   4   2  14        3.92        4.17      1.89 o 
   5   2  14        0.19       -0.10      3.59 o 
   6   2  14        7.81       10.31      2.20 o 
   7   2  14        0.20        0.27      2.03 o 
   8   2  14        5.27        5.00      2.67 o 
  -8   3  14       18.99       16.69      3.56 o 
  -7   3  14        1.99        1.21      2.67 o 
  -6   3  14        5.51        8.41      2.92 o 
  -5   3  14        0.78        0.41      2.57 o 
  -4   3  14       53.91       52.41      4.65 o 
  -3   3  14       66.01       71.76      6.23 o 
  -2   3  14      109.56      113.92      5.64 o 
  -1   3  14      145.14      135.00      3.89 o 
   0   3  14       10.49       13.61      2.14 o 
   1   3  14        2.30        3.91      1.84 o 
   2   3  14       55.60       55.76      3.12 o 
   3   3  14      183.60      178.04      6.80 o 
   4   3  14        3.99        8.77      2.10 o 
   5   3  14       54.54       52.85      3.21 o 
   6   3  14        5.21        6.39      2.66 o 
  -4   4  14       34.17       40.75      4.12 o 
  -3   4  14       53.15       49.73      4.40 o 
  -2   4  14       41.98       49.82      5.24 o 
  -1   4  14      117.96      117.98      4.49 o 
   0   4  14        0.04        2.24      2.17 o 
   1   4  14       33.44       33.01      5.43 o 
   2   4  14        3.23        4.69      1.83 o 
   3   4  14       17.29       22.20      3.33 o 
  -9   1  15        4.53        4.86      2.56 o 
  -8   1  15        5.99        4.79      3.06 o 
  -7   1  15        0.39       -0.08      2.39 o 
  -6   1  15       31.11       33.27      3.40 o 
  -5   1  15       62.28       58.94      2.88 o 
  -4   1  15       11.01       10.07      1.94 o 
  -3   1  15        3.15        2.46      1.91 o 
  -2   1  15       24.43       26.52      2.39 o 
  -1   1  15       36.43       32.92      4.58 o 
   0   1  15        4.68        1.65      1.79 o 
   1   1  15       59.78       60.35      3.09 o 
   2   1  15        7.18        5.10      1.93 o 
   3   1  15        9.44        8.67      2.02 o 
   4   1  15        2.53        1.26      1.68 o 
   5   1  15       30.79       31.81      5.36 o 
   6   1  15       31.19       36.43      3.44 o 
   7   1  15       27.60       27.91      3.30 o 
  -8   2  15       19.72       18.64      8.48 o 
  -7   2  15       21.76       21.16      2.65 o 
  -6   2  15       45.25       52.55      3.22 o 
  -5   2  15       46.08       43.65      6.65 o 
  -4   2  15        2.95        2.72      2.71 o 
  -3   2  15       86.75       90.02      3.75 o 
  -2   2  15       20.36       19.76      2.64 o 
  -1   2  15       30.01       24.02      2.51 o 
   0   2  15       16.43       15.87      2.27 o 
   1   2  15       14.17       18.19      2.33 o 
   2   2  15        2.15        0.96      2.29 o 
   3   2  15        7.61        9.41      2.10 o 
   4   2  15       39.97       35.49      2.77 o 
   5   2  15       10.85        6.12      2.13 o 
   6   2  15       23.26       24.05      3.71 o 
  -6   3  15        3.80        5.00      3.27 o 
  -5   3  15        0.03        4.43      2.20 o 
  -4   3  15        0.55       -0.51      3.00 o 
  -3   3  15      113.29       89.52      3.99 o 
  -2   3  15        1.77        2.23      2.48 o 
  -1   3  15      186.31      182.05      5.18 o 
   0   3  15        0.01       -1.28      2.79 o 
   1   3  15       40.40       38.40      2.89 o 
   2   3  15        3.66        3.73      2.03 o 
   3   3  15        7.69        6.98      2.10 o 
   4   3  15        4.00        4.07      3.16 o 
   5   3  15        3.36        6.98      2.20 o 
  -8   0  16        7.48        7.41      6.04 o 
  -7   0  16        0.02       -2.60      2.60 o 
  -6   0  16       11.53        8.42      2.80 o 
  -5   0  16       33.02       26.82      3.85 o 
  -4   0  16      144.12      134.17      5.43 o 
  -3   0  16      108.58      109.57      7.79 o 
  -2   0  16      146.87      146.89      5.56 o 
  -1   0  16      203.83      179.16      5.92 o 
   0   0  16        0.25        6.01      3.00 o 
   1   0  16       22.82       16.64      3.88 o 
   2   0  16       13.82       14.17      3.63 o 
   3   0  16       21.91       17.58      4.10 o 
   4   0  16      149.22      148.11      7.91 o 
   5   0  16      197.00      175.90      8.86 o 
   6   0  16      308.41      321.85     12.03 o 
  -8   1  16        0.18        0.28      2.45 o 
  -7   1  16        6.52        2.47      2.57 o 
  -6   1  16        2.66        4.88      2.96 o 
  -5   1  16      299.94      295.86      6.29 o 
  -4   1  16        0.01        1.30      1.96 o 
  -3   1  16      265.97      260.11      5.80 o 
  -2   1  16        0.80        4.75      1.98 o 
  -1   1  16       51.15       47.35      2.93 o 
   0   1  16       12.44       14.27      2.28 o 
   1   1  16       82.94       81.49      3.68 o 
   2   1  16        3.91        4.31      2.68 o 
   3   1  16       23.70       30.14      2.77 o 
   4   1  16       44.91       51.12      6.13 o 
   5   1  16        2.07       -0.50      2.18 o 
   6   1  16       20.20       25.35      3.14 o 
  -7   2  16        6.57        6.05      3.08 o 
  -6   2  16       14.18       21.96      3.45 o 
  -5   2  16        0.04        0.18      2.75 o 
  -4   2  16        5.76        9.64      2.98 o 
  -3   2  16       44.57       41.20      2.97 o 
  -2   2  16       30.93       31.47      2.76 o 
  -1   2  16       16.38       13.37      2.31 o 
   0   2  16       34.59       35.63      2.80 o 
   1   2  16       10.84       13.63      2.37 o 
   2   2  16        9.40        8.72      2.13 o 
   3   2  16       54.28       52.97      3.29 o 
   4   2  16        3.09        2.59      2.03 o 
   5   2  16       25.70       26.15      2.80 o 
  -5   3  16       20.90       19.25      5.74 o 
  -4   3  16       11.48       10.77      3.08 o 
  -3   3  16       48.42       53.06      4.42 o 
  -2   3  16       42.45       38.12      4.00 o 
  -1   3  16      229.15      223.13      5.76 o 
   0   3  16        3.29        1.84      2.11 o 
   1   3  16        0.07        1.77      1.88 o 
   2   3  16        5.82        8.22      2.32 o 
   3   3  16        0.12       -3.46      3.46 o 
  -7   1  17       17.82       21.07      3.79 o 
  -6   1  17       10.19       16.20      5.40 o 
  -5   1  17        9.63       16.22      2.58 o 
  -4   1  17       11.31       13.11      2.42 o 
  -3   1  17      202.03      212.34      5.56 o 
  -2   1  17        0.45        0.63      3.09 o 
  -1   1  17       16.14       15.26      2.33 o 
   0   1  17       15.56       16.94      2.72 o 
   1   1  17       49.33       64.86      3.42 o 
   2   1  17       45.93       47.66      3.17 o 
   3   1  17        1.38        1.10      2.24 o 
   4   1  17       38.69       39.87      7.35 o 
   5   1  17        0.91        2.18      2.35 o 
  -5   2  17       84.42       68.02      4.88 o 
  -4   2  17        0.00       -2.63      2.63 o 
  -3   2  17      145.12      160.30      5.03 o 
  -2   2  17        0.37       -0.48      2.59 o 
  -1   2  17        4.16        2.99      2.08 o 
   0   2  17       30.21       31.37      3.77 o 
   1   2  17        0.10        1.23      2.02 o 
   2   2  17       35.30       39.44      4.19 o 
   3   2  17       37.64       42.60      3.14 o 
  -5   0  18       12.15       17.16      3.46 o 
  -4   0  18       11.79        7.18      5.50 o 
  -3   0  18       17.74       15.07      4.17 o 
  -2   0  18        0.49        3.02      3.36 o 
  -1   0  18        2.25       -3.04      3.29 o 
   0   0  18        1.42       -0.37      3.34 o 
   1   0  18        0.60        0.56      2.97 o 
   2   0  18        8.04       11.98      3.88 o 
   3   0  18        0.05        1.35      3.49 o 
  -5   1  18       79.25       90.66      8.73 o 
  -4   1  18       14.47       22.74      4.48 o 
  -3   1  18       24.72       33.83      3.09 o 
  -2   1  18       50.35       54.81      3.39 o 
  -1   1  18        6.34        9.85      3.06 o 
   0   1  18        0.65        2.17      2.04 o 
   1   1  18        1.34       -1.75      2.33 o 
   2   1  18        1.82        0.74      2.70 o 
  -1   2  18        5.74       15.17      5.40 o 
                                                 
